# Supplementary material for: Identification of two tandem genes associated with primary rosette branching in flowering Chinese cabbage
Source: Front Plant Sci. 2022 Dec 19;13:1083528. doi: 10.3389/fpls.2022.1083528 (PMC9806259; doi:10.3389/fpls.2022.1083528)
Supplement: Supplementary Table 1 — KASP primer sequence used in this study. [file Table_1.xlsx]

## Sheet: Sheet1
KASP primer sequence
A0716_F	GAAGGTGACCAAGTTCATGCTCCAACACAACCAGCCCTAT
A0716_H	GAAGGTCGGAGTCAACGGATTCCAACACAACCAGCCCTAC
A0716_C	AACGTATTAAATATTGGAATTGAA
A0717_F	GAAGGTGACCAAGTTCATGCTGATGTGCTTATTTATGTCCAC
A0717_H	GAAGGTCGGAGTCAACGGATTGATGTGCTTATTTATGTCCAA
A0717_C	AAAACAACAAAAACATCCCCGCTCCG
A0718_F	GAAGGTGACCAAGTTCATGCTGTTGGTTGGGTTCTTGTTG
A0718_H	GAAGGTCGGAGTCAACGGATTGTTGGTTGGGTTCTTGTTA
A0718_C	TATGAAACGAAGACGCAAGAACTTTAACCA
A0719_F	GAAGGTGACCAAGTTCATGCTGAGTTGTTGATTTGGTTCAG
A0719_H	GAAGGTCGGAGTCAACGGATTGAGTTGTTGATTTGGTTCAT
A0719_C	CAGCGCTCCTGTAACCCCACCTTTAAG
A0720_F	GAAGGTGACCAAGTTCATGCTGAGCCGAGGTCACTAGAGAAAGATC
A0720_h	GAAGGTCGGAGTCAACGGATTGAGCCGAGGTCACTAGAGAAAGATT
A0720_C	TCCTGCTTCAGCACTAGGTTCA
A0723_F	GAAGGTGACCAAGTTCATGCTCTCATCTTTGCCTTCACATATAATT
A0723_H	GAAGGTCGGAGTCAACGGATTCTCATCTTTGCCTTCACATATAATA
A0723_C	TGGGTTCATGACTTGCTCCAAG
A0724_F	GAAGGTGACCAAGTTCATGCTGCATGTTGCTTTCACGGAGCAAG
A0724_H	GAAGGTCGGAGTCAACGGATTGCATGTTGCTTTCACGGAGCAAA
A0724_C	TGACTTCAAAGTTCTCCTTGCA
A0725_F	GAAGGTGACCAAGTTCATGCTTTGCCATGATGGTTATGCA
A0725_H	GAAGGTCGGAGTCAACGGATTTTGCCATGATGGTTATGCC
A0725_C	GGTATAAATAAAAACATGAATAGTTTTCTC
A0726_F	GAAGGTGACCAAGTTCATGCTGGACGAAACAGAACACTGCTAATG
A0726_H	GAAGGTCGGAGTCAACGGATTGGACGAAACAGAACACTGCTAATA
A0726_C	AAGTTCAACAGGAGAAGCTCCGTGCTTGCG
A0727_F	GAAGGTGACCAAGTTCATGCTGAGAGACTCTTCAGGAGAAGCTC
A0727_H	GAAGGTCGGAGTCAACGGATTGAGAGACTCTTCAGGAGAAGCTA
A0727_C	AGTCAATATGAACGAAAGCCCTCTCG
A0728_F	GAAGGTGACCAAGTTCATGCTAGACGCCACCTTATTCGCCTTA
A0728_H	GAAGGTCGGAGTCAACGGATTAGACGCCACCTTATTCGCCTTT
A0728_C	CAGAGAAGGAGATGAATCGTCGCAAGGATA
A0729_F	GAAGGTGACCAAGTTCATGCTTTGACAACGCCACGGTGACGAAGAT
A0729_H	GAAGGTCGGAGTCAACGGATTTTGACAACGCCACGGTGACGAAGAC
A0729_C	AAAAAAAACTCCTCCTTTAGCTTCCC
A0730_2_F	GAAGGTGACCAAGTTCATGCTAATGTGAGACAAGGGAAAC
A0730_2_H	GAAGGTCGGAGTCAACGGATTAATGTGAGACAAGGGAAAT
A0730_2_C	TTGAACTTAATCACAACTTGAAA
A0731_F	GAAGGTGACCAAGTTCATGCTAGAGACATGGAGAAGACGGTGGGT
A0731_H	GAAGGTCGGAGTCAACGGATTAGAGACATGGAGAAGACGGTGGGA
A0731_C	TAGATCCGTTCTAGGTTCTTCT
A0732_F	GAAGGTGACCAAGTTCATGCTGTGGTTATGCACCATAATT
A0732_H	GAAGGTCGGAGTCAACGGATTGTGGTTATGCACCATAATA
A0732_C	ATCGATGTGACGGATTAGGATAA
A0733_2_F	GAAGGTGACCAAGTTCATGCTACCTTCAACCAAGGGCAGTTAAC
A0733_2_H	GAAGGTCGGAGTCAACGGATTACCTTCAACCAAGGGCAGTTAAA
A0733_2_C	AGGAGATCGAACGTGCTGTTGA
A0734_F	GAAGGTGACCAAGTTCATGCTCCTGCTTCATTAAATCTCACAC
A0734_H	GAAGGTCGGAGTCAACGGATTCCTGCTTCATTAAATCTCACAG
A0734_C	TATTTTTTGGTTAAAATGTGGT
A0735_2_F	GAAGGTGACCAAGTTCATGCTGCCCTTTAATTCCACTAACT
A0735_2_H	GAAGGTCGGAGTCAACGGATTGCCCTTTAATTCCACTAACC
A0735_2_C	TAATAGACATTTGGGATTAAAA
