# Supplementary material for: Identification of two tandem genes associated with primary rosette branching in flowering Chinese cabbage
Source: Front Plant Sci. 2022 Dec 19;13:1083528. doi: 10.3389/fpls.2022.1083528 (PMC9806259; doi:10.3389/fpls.2022.1083528)
Supplement: Supplementary Table 2 — SNP site information. [file Table_2.xlsx]

## Sheet: Sheet1
SNP site information
SNP ID	Sequence	Position
A0716	ATATCCCAACGTATTAAATATTGGAATTGAAGACATCAAAACATTGAATC[G/A]TAGGGCTGGTTGTGTTGGGGCTTGGATGCTTTAATTTGGGAAATATGGTT	A07 28007017
A0717	AAGTTAAAAACAACAAAAACATCCCCGCTCCGGGTTTGAACCCGGATGTA[T/G]TGGACATAAATAAGCACATCTAATCACTAGGCAATCAGAAAACCATTGGA	A07 28031606
A0718	ATATGAAACGAAGACGCAAGAACTTTAACCAAAAGCGTCTTCACGAGCCA[T/C]AACAAGAACCCAACCAACAAACAAACAATAATCTTCGTCACTTTCCTAAG	A07 28098330
A0719	CTATCAGCGCTCCTGTAACCCCACCTTTAAGCTCCCCAACAGCTCGTGGA[A/C]TGAACCAAATCAACAACTCTTTCTTTGTATCCTCAACACCGCCTAGTCCC	A07 28118007
A0720	ATCGAGGTGGGACGATCAATATATTCGAGCCGAGGTCACTAGAGAAAGAT[C/T]CTACAAATTTGCCTGAACCTAGTGCTGAAGCAGGAGGTTATATTATGATT	A07 28141975
A0721	AATTTGAAAATGCCGGCGTTTTACGGAGGAAAGCTGACGACTTTCGAGGA[T/C]GATGAGAAGGAGAGCGAGTATGGTTACGTTCGCAAGGTATCTATCATCTT	A07 28174771
A0723	CACAGCATTAAACGTTTCCATGGCCTCTCATCTTTGCCTTCACATATAAT[T/A]TCCTCAGCCATGTCTTGGAGCAAGTCATGAACCCACAAAAGTTTATTTTT	A07 28315561
A0724	AAGTTGTGTTTGTTTTCTTCCCTGAGTTGCATGTTGCTTTCACGGAGCAA[G/A]TTCACCTCACTAACCTGCAAGGAGAACTTTGAAGTCAGCTAAAGTTAATA	A07 28328384
A0725	AAGCAAGGGTTTACTCAGCAGCCAGGTTTGTATTGCCATGATGGTTATGC[A/C]AATGCTCCTTTTATCTGTTGAGAAAACTATTCATGTTTTTATTTATACCG	A07 28349757
A0726	CAATGTTCGTTAGGCCTAAAAGCGTCAGGACGAAACAGAACACTGCTAAT[G/A]CTCCTCCGACCAAGCAGTTCGCAAGCACGGAGCTTCTCCTGTTGAACTTC	A07 28374615
A0727	AACTCAAAGTCAATATGAACGAAAGCCCTCTCGACCTCAGAGAGTTGCTC[T/G]AGCTTCTCCTGAAGAGTCTCTCCGATGTTGTGAGCTTCGTGTAGCCTCAT	A07 28409114
A0728	TCAGAGAAGGAGATGAATCGTCGCAAGGATATGGTTGGGAGCTTGAGATC[A/T]AAGGCGAATAAGGTGGCGTCTGCTTTGAACATGTCGAACTTTGCGAATAG	A07 28436226
A0729	ACTCGACGAAGGCGAGATCTACAGTTTTGACAACGCCACGGTGACGAAGA[T/C]AAAGCTTCTGCTATTTGGGAAGCTAAAGGAGGAGTTTTTTTTCTCTTTCC	A07 28454266
A0730	AAACAGAGTTGAACTTAATCACAACTTGAAACACCACCAACTTATTAAAC[A/G]TTTCCCTTGTCTCACATTTTTTTGTTAAACCAGATCTCTAACTCCAAGCA	A07 28493188
A0731	ATTTGGATCGAATCGTCTTTTAGAAACAGAGACATGGAGAAGACGGTGGG[T/A]GGGGGAATCTAGAGAGAAGAACCTAGAACGGATCTAGAGGAAGACCCGAT	A07 28527527
A0732	ACAAATCATGATACTAACGATGCGGAAATCATGTGGTTATGCACCATAAT[T/A]ACCTTACTAATCCCTCAGATTATCCTAATCCGTCACATCGATTAAGATTT	A07 28546346
A0733	ATTATATTGGAAGAGGAGATCGAACGTGCTGTTGAGATCATCTTCCAAAA[T/G]TTAACTGCCCTTGGTTGAAGGTTTGCTCTAGAAGAGCACAACAACAAACA	A07 28577256
A0734	GACGACATCGATAAGACGGACAAGATATTCCTGCTTCATTAAATCTCACA[C/G]AGACAACTGACTGCCGACCACATTTTAACCAAAAAATAGCAAATAATAAT	A07 28639173
A0735	TACGATCAAATAATAGACATTTGGGATTAAAAGGGGTATTTGAGATTAGG[G/A]GTTAGTGGAATTAAAGGGCATTTAAGATAAAGTTGAGATTATGGATATTT	A07 28736245
Reference genome	http://brassicadb.org/brad/datasets/pub/Genomes/Brassica_rapa/V3.0/
