# Supplementary material for: Identification of two tandem genes associated with primary rosette branching in flowering Chinese cabbage
Source: Front Plant Sci. 2022 Dec 19;13:1083528. doi: 10.3389/fpls.2022.1083528 (PMC9806259; doi:10.3389/fpls.2022.1083528)
Supplement: Supplementary Table 3 — The components of the KASP reaction mixture. [file Table_3.xlsx]

## Sheet: Sheet1
Table S3. The KASP reaction system
DNA	0.8 μL
2x KASP Master mix + Assay	0.8μL
Total volume	1.6 μL
