# Supplementary material for: Identification of two tandem genes associated with primary rosette branching in flowering Chinese cabbage
Source: Front Plant Sci. 2022 Dec 19;13:1083528. doi: 10.3389/fpls.2022.1083528 (PMC9806259; doi:10.3389/fpls.2022.1083528)
Supplement: Supplementary Table 4 — The 178 genes identified in the candidate region based on the gene information in the Brassica database. [file Table_4.xlsx]

## Sheet: genes
#Gene_ID	Gene_ID	Length	Trans_ID	Annotation	Name	swissprot_description	GO_Term	NOG	KOEntry	KODescription	EC	KEGG_Pathway	Pfam_description
BraA07g041520.3C	1809	BraA07g041520.3C	PREDICTED: 9-cis-epoxycarotenoid dioxygenase NCED9, chloroplastic [Brassica rapa]	NCED9	9-cis-epoxycarotenoid dioxygenase NCED9, chloroplastic OS=Arabidopsis thaliana GN=NCED9 PE=2 SV=1	GO:0009507(chloroplast);GO:0009570(chloroplast stroma);GO:0009688(abscisic acid biosynthetic process);GO:0010162(seed dormancy process);GO:0045549(9-cis-epoxycarotenoid dioxygenase activity);GO:0046872(metal ion binding);GO:0055114(oxidation-reduction process)	COG3670(dioxygenase)	K09840	9-cis-epoxycarotenoid dioxygenase	EC:1.13.11.51	brp00906(Carotenoid biosynthesis)	A0A0D3D1K5.1 PF03055.13;RPE65;
BraA07g041530.3C	1203	BraA07g041530.3C	PREDICTED: exopolygalacturonase [Brassica rapa]	plaa2	Exopolygalacturonase (Fragment) OS=Platanus acerifolia GN=plaa2 PE=1 SV=1	GO:0004650(polygalacturonase activity);GO:0005576(extracellular region);GO:0005975(carbohydrate metabolic process);GO:0009834(plant-type secondary cell wall biogenesis)	COG5434(Glycoside hydrolase family 28)	K01213	galacturan 1,4-alpha-galacturonidase	EC:3.2.1.67	csat00040(Pentose and glucuronate interconversions)	A0A078IR51.1 PF00295.15;Glyco_hydro_28;
BraA07g041540.3C	315	BraA07g041540.3C	PREDICTED: VQ motif-containing protein 10-like [Brassica rapa]	VQ10	VQ motif-containing protein 10 OS=Arabidopsis thaliana GN=VQ10 PE=1 SV=1	GO:0005515(protein binding);GO:0005634(nucleus);GO:0006979(response to oxidative stress)	-	-	-	-	-	-
BraA07g041550.3C	1305	BraA07g041550.3C	hypothetical protein BRARA_G03583 [Brassica rapa]	-	-	GO:0005737(cytoplasm)	ENOG4111M8N(May negatively regulate the SNF1 kinase (By similarity))	-	-	-	-	-
BraA07g041560.3C	993	BraA07g041560.3C	PREDICTED: gibberellin 2-beta-dioxygenase 1-like [Brassica rapa]	GA2OX1	Gibberellin 2-beta-dioxygenase 1 OS=Arabidopsis thaliana GN=GA2OX1 PE=2 SV=2	GO:0005737(cytoplasm);GO:0009416(response to light stimulus);GO:0009686(gibberellin biosynthetic process);GO:0045487(gibberellin catabolic process);GO:0045543(gibberellin 2-beta-dioxygenase activity);GO:0046872(metal ion binding);GO:0052634(C-19 gibberellin 2-beta-dioxygenase activity);GO:0055114(oxidation-reduction process)	COG3491(2OGFe(II) oxygenase)	K04125	gibberellin 2-oxidase	EC:1.14.11.13	brp00904(Diterpenoid biosynthesis)	M4F1U0.1 PF14226.4;DIOX_N;
BraA07g041570.3C	975	BraA07g041570.3C	BnaA07g39200D [Brassica napus]	GA2OX1	Gibberellin 2-beta-dioxygenase 1 OS=Arabidopsis thaliana GN=GA2OX1 PE=2 SV=2	GO:0005737(cytoplasm);GO:0009416(response to light stimulus);GO:0009686(gibberellin biosynthetic process);GO:0045487(gibberellin catabolic process);GO:0045543(gibberellin 2-beta-dioxygenase activity);GO:0046872(metal ion binding);GO:0052634(C-19 gibberellin 2-beta-dioxygenase activity);GO:0055114(oxidation-reduction process)	COG3491(2OGFe(II) oxygenase)	K04125	gibberellin 2-oxidase	EC:1.14.11.13	brp00904(Diterpenoid biosynthesis)	A0A078ITS4.1 PF03171.18;2OG-FeII_Oxy;
BraA07g041580.3C	705	BraA07g041580.3C	PREDICTED: heme-binding protein 2 [Brassica rapa]	-	-	GO:0005773(vacuole);GO:0005774(vacuolar membrane);GO:0008150(biological_process);GO:0009507(chloroplast);GO:0020037(heme binding)	ENOG410ZWW6(Heme binding protein 2)	-	-	-	-	Q9SHG8.1 PF04832.10;SOUL;
BraA07g041590.3C	663	BraA07g041590.3C	PREDICTED: heme-binding protein 2 [Brassica rapa]	-	-	GO:0005737(cytoplasm);GO:0008150(biological_process)	ENOG410ZWW6(Heme binding protein 2)	-	-	-	-	M4F1U3.1 PF04832.10;SOUL;
BraA07g041600.3C	1302	BraA07g041600.3C	PREDICTED: putative F-box protein At1g67390 isoform X1 [Brassica rapa]	At1g67390	Putative F-box protein At1g67390 OS=Arabidopsis thaliana GN=At1g67390 PE=3 SV=1	GO:0003674(molecular_function);GO:0005634(nucleus);GO:0008150(biological_process)	ENOG41118X1(NA)	-	-	-	-	M4F1U4.1 PF00646.31;F-box;
BraA07g041610.3C	1260	BraA07g041610.3C	PREDICTED: solanesyl diphosphate synthase 1 [Brassica rapa]	SPS1	Solanesyl diphosphate synthase 1 OS=Arabidopsis thaliana GN=SPS1 PE=1 SV=1	GO:0005515(protein binding);GO:0005739(mitochondrion);GO:0005783(endoplasmic reticulum);GO:0006744(ubiquinone biosynthetic process);GO:0008299(isoprenoid biosynthetic process);GO:0009536(plastid);GO:0010236(plastoquinone biosynthetic process);GO:0015979(photosynthesis);GO:0046872(metal ion binding);GO:0050347(trans-octaprenyltranstransferase activity);GO:0052924(all-trans-nonaprenyl-diphosphate s…	COG0142(synthase)	K05356	all-trans-nonaprenyl-diphosphate synthase	EC:2.5.1.84 2.5.1.85	brp00900(Terpenoid backbone biosynthesis)	A0A0D3D1L3.1 PF00348.15;polyprenyl_synt;
BraA07g041620.3C	372	BraA07g041620.3C	PREDICTED: glucan endo-1,3-beta-glucosidase [Brassica rapa]	-	-	GO:0003674(molecular_function);GO:0005886(plasma membrane);GO:0008150(biological_process)	ENOG410YQBI(X8 domain)	-	-	-	-	A0A087HJC7.1 PF07983.11;X8;
BraA07g041630.3C	1056	BraA07g041630.3C	PREDICTED: receptor-like serine/threonine-protein kinase At1g78530 [Brassica rapa]	At1g78530	Receptor-like serine/threonine-protein kinase At1g78530 OS=Arabidopsis thaliana GN=At1g78530 PE=2 SV=1	GO:0004674(protein serine/threonine kinase activity);GO:0005524(ATP binding);GO:0005886(plasma membrane);GO:0006468(protein phosphorylation);GO:0016021(integral component of membrane);GO:0016301(kinase activity);GO:0016310(phosphorylation)	COG0515(Serine Threonine protein kinase)	NA	NA	NA	NA(NA)	A0A0D3D1L5.1 PF07714.15;Pkinase_Tyr;
BraA07g041640.3C	1077	BraA07g041640.3C	PREDICTED: protein SRG1 [Brassica rapa]	SRG1	Protein SRG1 OS=Arabidopsis thaliana GN=SRG1 PE=2 SV=1	GO:0005737(cytoplasm);GO:0016491(oxidoreductase activity);GO:0046872(metal ion binding);GO:0055114(oxidation-reduction process)	COG3491(2OGFe(II) oxygenase)	K00475	naringenin 3-dioxygenase	EC:1.14.11.9	cann00941(Flavonoid biosynthesis)	A0A078DES0.1 PF14226.4;DIOX_N;
BraA07g041650.3C	1200	BraA07g041650.3C	PREDICTED: probable sodium/metabolite cotransporter BASS1, chloroplastic [Brassica rapa]	BASS1	Probable sodium/metabolite cotransporter BASS1, chloroplastic OS=Arabidopsis thaliana GN=BASS1 PE=2 SV=1	GO:0005215(transporter activity);GO:0006814(sodium ion transport);GO:0008508(bile acid:sodium symporter activity);GO:0009507(chloroplast);GO:0009941(chloroplast envelope);GO:0016020(membrane);GO:0016021(integral component of membrane)	COG0385(bile acid)	NA	NA	NA	NA(NA)	A0A078DIU1.1 PF01758.14;SBF;
BraA07g041660.3C	2013	BraA07g041660.3C	unnamed protein product, partial [Brassica rapa]	RHM1	Trifunctional UDP-glucose 4,6-dehydratase/UDP-4-keto-6-deoxy-D-glucose 3,5-epimerase/UDP-4-keto-L-rhamnose-reductase RHM1 OS=Arabidopsis thaliana GN=RHM1 PE=1 SV=1	GO:0003824(catalytic activity);GO:0005829(cytosol);GO:0008460(dTDP-glucose 4,6-dehydratase activity);GO:0009225(nucleotide-sugar metabolic process);GO:0009506(plasmodesma);GO:0009507(chloroplast);GO:0010253(UDP-rhamnose biosynthetic process);GO:0010280(UDP-L-rhamnose synthase activity);GO:0010315(auxin efflux);GO:0016491(oxidoreductase activity);GO:0016853(isomerase activity);GO:0030154(cell diff…	COG1088(dTDP-glucose 4-6-dehydratase)	K12450	UDP-glucose 4,6-dehydratase	EC:4.2.1.76	brp00520(Amino sugar and nucleotide sugar metabolism)	A0A061F9G1.1 PF16363.3;GDP_Man_Dehyd;
BraA07g041670.3C	2928	BraA07g041670.3C	PREDICTED: alpha,alpha-trehalose-phosphate synthase [UDP-forming] 1 [Brassica rapa]	TPS1	Alpha,alpha-trehalose-phosphate synthase [UDP-forming] 1 OS=Arabidopsis thaliana GN=TPS1 PE=1 SV=1	GO:0003825(alpha,alpha-trehalose-phosphate synthase (UDP-forming) activity);GO:0005576(extracellular region);GO:0005618(cell wall);GO:0005737(cytoplasm);GO:0005773(vacuole);GO:0005991(trehalose metabolic process);GO:0005992(trehalose biosynthetic process);GO:0009793(embryo development ending in seed dormancy);GO:0009832(plant-type cell wall biogenesis);GO:0010182(sugar mediated signaling pathway)…	COG0380(synthase);COG1877(trehalose biosynthetic process)	K16055	trehalose 6-phosphate synthase/phosphatase	EC:2.4.1.15 3.1.3.12	brp00500(Starch and sucrose metabolism)	V4K8B2.1 PF00982.19;Glyco_transf_20;
BraA07g041680.3C	228	BraA07g041680.3C	PREDICTED: UPF0057 membrane protein At2g24040-like [Brassica rapa]	At2g24040	UPF0057 membrane protein At2g24040 OS=Arabidopsis thaliana GN=At2g24040 PE=3 SV=1	GO:0005576(extracellular region);GO:0009409(response to cold);GO:0016021(integral component of membrane);GO:0042538(hyperosmotic salinity response)	COG0401(hydrophobic protein)	-	-	-	-	M4ETJ7.1 PF01679.15;Pmp3;
BraA07g041690.3C	954	BraA07g041690.3C	PREDICTED: NADH kinase [Brassica rapa]	NADK3	NADH kinase OS=Arabidopsis thaliana GN=NADK3 PE=1 SV=1	GO:0003951(NAD+ kinase activity);GO:0005524(ATP binding);GO:0005737(cytoplasm);GO:0005829(cytosol);GO:0006741(NADP biosynthetic process);GO:0016310(phosphorylation);GO:0019363(pyridine nucleotide biosynthetic process);GO:0019674(NAD metabolic process);GO:0042736(NADH kinase activity)	ENOG410XQA4(NAD kinase domain containing 1)	K00858	NAD+ kinase	EC:2.7.1.23	brp00760(Nicotinate and nicotinamide metabolism)	D7KVT0.1 PF01513.19;NAD_kinase;
BraA07g041700.3C	879	BraA07g041700.3C	PREDICTED: B-box zinc finger protein 22 [Brassica rapa]	BBX22	B-box zinc finger protein 22 OS=Arabidopsis thaliana GN=BBX22 PE=1 SV=2	GO:0005634(nucleus);GO:0006355(regulation of transcription, DNA-templated);GO:0009640(photomorphogenesis)	ENOG4111N7S(Salt tolerance-like protein)	-	-	-	-	D7KVT1.1 PF00643.22;zf-B_box;
BraA07g041710.3C	2571	BraA07g041710.3C	PREDICTED: mechanosensitive ion channel protein 6 [Brassica rapa]	MSL6	Mechanosensitive ion channel protein 6 OS=Arabidopsis thaliana GN=MSL6 PE=1 SV=1	GO:0005634(nucleus);GO:0005774(vacuolar membrane);GO:0005886(plasma membrane);GO:0006820(anion transport);GO:0008381(mechanosensitive ion channel activity);GO:0009506(plasmodesma);GO:0016020(membrane);GO:0016021(integral component of membrane)	COG0668(Mechanosensitive ion channel)	NA	NA	NA	NA(NA)	A0A078DIU6.1 PF00924.16;MS_channel;
BraA07g041720.3C	981	BraA07g041720.3C	PREDICTED: protein VTE6, chloroplastic [Brassica rapa]	VTE6	Protein VTE6, chloroplastic OS=Arabidopsis thaliana GN=VTE6 PE=1 SV=1	GO:0009507(chloroplast);GO:0009536(plastid);GO:0009706(chloroplast inner membrane);GO:0009941(chloroplast envelope);GO:0010189(vitamin E biosynthetic process);GO:0016021(integral component of membrane);GO:0016740(transferase activity);GO:0031969(chloroplast membrane)	COG1836(Integral membrane protein DUF92)	-	-	-	-	M4F1V6.1 PF01940.14;DUF92;
BraA07g041730.3C	723	BraA07g041730.3C	PREDICTED: 50S ribosomal protein L13, chloroplastic [Brassica rapa]	RPL13	50S ribosomal protein L13, chloroplastic OS=Arabidopsis thaliana GN=RPL13 PE=2 SV=1	GO:0003729(mRNA binding);GO:0003735(structural constituent of ribosome);GO:0005840(ribosome);GO:0006412(translation);GO:0009507(chloroplast);GO:0009570(chloroplast stroma);GO:0009579(thylakoid);GO:0009735(response to cytokinin);GO:0009793(embryo development ending in seed dormancy);GO:0009941(chloroplast envelope)	COG0102(This protein is one of the early assembly proteins of the 50S ribosomal subunit, although it is not seen to bind rRNA by itself. It is important during the early stages of 50S assembly (By similarity))	K02871	large subunit ribosomal protein L13	-	brp03010(Ribosome)	A0A078GNX5.1 PF00572.16;Ribosomal_L13;
BraA07g041740.3C	1425	BraA07g041740.3C	PREDICTED: DNA polymerase delta subunit 3 isoform X1 [Brassica rapa]	-	-	GO:0003887(DNA-directed DNA polymerase activity);GO:0005634(nucleus);GO:0006271(DNA strand elongation involved in DNA replication)	ENOG410XSD1(nucleotide-excision repair, DNA gap filling)	K03504	DNA polymerase delta subunit 3	-	brp00230(Purine metabolism);brp00240(Pyrimidine metabolism);brp03030(DNA replication);brp03410(Base excision repair);brp03420(Nucleotide excision repair);brp03430(Mismatch repair);brp03440(Homologous recombination)	M4F1V8.1 PF09507.8;CDC27;
BraA07g041750.3C	3000	BraA07g041750.3C	unnamed protein product [Brassica oleracea]	GGH2	Gamma-glutamyl hydrolase 2 OS=Arabidopsis thaliana GN=GGH2 PE=1 SV=2	GO:0005576(extracellular region);GO:0005773(vacuole);GO:0008242(omega peptidase activity);GO:0034722(gamma-glutamyl-peptidase activity);GO:0046900(tetrahydrofolylpolyglutamate metabolic process)	ENOG410XQKI(Gamma-glutamyl hydrolase)	K01307	gamma-glutamyl hydrolase	EC:3.4.19.9	brp00790(Folate biosynthesis)	A0A078DEJ6.1 PF07722.11;Peptidase_C26;
BraA07g041760.3C	924	BraA07g041760.3C	PREDICTED: BES1/BZR1 homolog protein 4 [Brassica rapa]	BEH4	BES1/BZR1 homolog protein 4 OS=Arabidopsis thaliana GN=BEH4 PE=1 SV=1	GO:0003677(DNA binding);GO:0003700(DNA binding transcription factor activity);GO:0005634(nucleus);GO:0006351(transcription, DNA-templated);GO:0006355(regulation of transcription, DNA-templated);GO:0009742(brassinosteroid mediated signaling pathway)	ENOG410YESP(BES1 BZR1 homolog protein)	K14503	brassinosteroid resistant 1/2	-	zju04075(Plant hormone signal transduction)	M4F1W3.1 PF05687.11;BES1_N;
BraA07g041770.3C	255	BraA07g041770.3C	unnamed protein product [Brassica oleracea]	VHA-a3	V-type proton ATPase subunit a3 OS=Arabidopsis thaliana GN=VHA-a3 PE=1 SV=1	GO:0000220(vacuolar proton-transporting V-type ATPase, V0 domain);GO:0000325(plant-type vacuole);GO:0005737(cytoplasm);GO:0005773(vacuole);GO:0005774(vacuolar membrane);GO:0005794(Golgi apparatus);GO:0005886(plasma membrane);GO:0007035(vacuolar acidification);GO:0009507(chloroplast);GO:0009678(hydrogen-translocating pyrophosphatase activity);GO:0009705(plant-type vacuole membrane);GO:0009941(chlo…	COG2124(Cytochrome p450)	K02154	V-type H+-transporting ATPase subunit a	-	brp00190(Oxidative phosphorylation);brp04145(Phagosome)	A0A078D4R4.1 PF01496.17;V_ATPase_I;
BraA07g041780.3C	255	BraA07g041780.3C	unnamed protein product [Brassica oleracea]	VHA-a3	V-type proton ATPase subunit a3 OS=Arabidopsis thaliana GN=VHA-a3 PE=1 SV=1	GO:0000220(vacuolar proton-transporting V-type ATPase, V0 domain);GO:0000325(plant-type vacuole);GO:0005737(cytoplasm);GO:0005773(vacuole);GO:0005774(vacuolar membrane);GO:0005794(Golgi apparatus);GO:0005886(plasma membrane);GO:0007035(vacuolar acidification);GO:0009507(chloroplast);GO:0009678(hydrogen-translocating pyrophosphatase activity);GO:0009705(plant-type vacuole membrane);GO:0009941(chlo…	COG2124(Cytochrome p450)	K02154	V-type H+-transporting ATPase subunit a	-	brp00190(Oxidative phosphorylation);brp04145(Phagosome)	A0A078D4R4.1 PF01496.17;V_ATPase_I;
BraA07g041790.3C	450	BraA07g041790.3C	BnaAnng35860D, partial [Brassica napus]	VHA-a3	V-type proton ATPase subunit a3 OS=Arabidopsis thaliana GN=VHA-a3 PE=1 SV=1	GO:0005739(mitochondrion);GO:0008150(biological_process);GO:0008270(zinc ion binding)	COG1565(NADH dehydrogenase ubiquinone complex I, assembly factor 7)	NA	NA	NA	NA(NA)	A0A078JW89.1 PF02636.15;Methyltransf_28;
BraA07g041800.3C	540	BraA07g041800.3C	unnamed protein product [Brassica oleracea]	VHA-a3	V-type proton ATPase subunit a3 OS=Arabidopsis thaliana GN=VHA-a3 PE=1 SV=1	GO:0005739(mitochondrion);GO:0008150(biological_process);GO:0008270(zinc ion binding)	COG1565(NADH dehydrogenase ubiquinone complex I, assembly factor 7)	NA	NA	NA	NA(NA)	A0A078D4R4.1 PF02636.15;Methyltransf_28;
BraA07g041810.3C	1422	BraA07g041810.3C	PREDICTED: F-box/LRR-repeat protein 13-like [Brassica rapa]	FBL13	F-box/LRR-repeat protein 13 OS=Arabidopsis thaliana GN=FBL13 PE=2 SV=1	GO:0005634(nucleus)	ENOG41105BN(F-box domain)	NA	NA	NA	NA(NA)	A0A078DGA8.1 PF00646.31;F-box;
BraA07g041820.3C	369	BraA07g041820.3C	hypothetical protein BRARA_G03607 [Brassica rapa]	FBL13	F-box/LRR-repeat protein 13 OS=Arabidopsis thaliana GN=FBL13 PE=2 SV=1	GO:0005634(nucleus)	ENOG410YJZJ(NA)	-	-	-	-	A0A078DJK7.1 PF00646.31;F-box;
BraA07g041830.3C	1635	BraA07g041830.3C	PREDICTED: anaphase-promoting complex subunit 6 [Brassica rapa]	APC6	Anaphase-promoting complex subunit 6 OS=Arabidopsis thaliana GN=APC6 PE=2 SV=1	GO:0005515(protein binding);GO:0005634(nucleus);GO:0007049(cell cycle);GO:0010087(phloem or xylem histogenesis);GO:0016567(protein ubiquitination);GO:0032875(regulation of DNA endoreduplication);GO:0051301(cell division)	ENOG410XNY1(Cell division cycle 16 homolog (S. cerevisiae))	K03353	anaphase-promoting complex subunit 6	-	brp04120(Ubiquitin mediated proteolysis)	A0A061F9F4.1 PF12895.5;ANAPC3;
BraA07g041840.3C	930	BraA07g041840.3C	PREDICTED: pathogen-related protein [Brassica rapa]	-	Pathogen-related protein OS=Hordeum vulgare PE=2 SV=2	GO:0003674(molecular_function);GO:0005737(cytoplasm);GO:0008150(biological_process)	ENOG4111JSH(Pathogenesis related protein-like protein)	-	-	-	-	Q111Q2.1 PF07366.10;SnoaL;
BraA07g041850.3C	1221	BraA07g041850.3C	PREDICTED: alpha-1,3/1,6-mannosyltransferase ALG2 [Brassica rapa]	alg2	Alpha-1,3/1,6-mannosyltransferase ALG2 OS=Dictyostelium discoideum GN=alg2 PE=3 SV=1	GO:0016757(transferase activity, transferring glycosyl groups);GO:0033577(protein glycosylation in endoplasmic reticulum)	COG0438(Glycosyl transferase (Group 1)	42150	alpha-1,3/alpha-1,6-mannosyltransferase	EC:2.4.1.132 2.4.1.257	brp00510(N-Glycan biosynthesis)	B9I1S8.1 PF13439.4;Glyco_transf_4;
BraA07g041860.3C	318	BraA07g041860.3C	unnamed protein product, partial [Brassica rapa]	-	-	-	-	-	-	-	-	M4F1W8.1 PF00076.20;RRM_1;
BraA07g041870.3C	573	BraA07g041870.3C	PREDICTED: protein LIGHT-DEPENDENT SHORT HYPOCOTYLS 7 [Brassica rapa]	LSH7	Protein LIGHT-DEPENDENT SHORT HYPOCOTYLS 7 OS=Arabidopsis thaliana GN=LSH7 PE=1 SV=1	GO:0003677(DNA binding);GO:0005634(nucleus);GO:0006355(regulation of transcription, DNA-templated);GO:0007275(multicellular organism development);GO:0009299(mRNA transcription);GO:0009416(response to light stimulus)	ENOG410Y75T(light sensitive hypocotyls)	K13413	mitogen-activated protein kinase kinase 4/5	EC:2.7.12.2	sbi04016(MAPK signaling pathway - plant);sbi04075(Plant hormone signal transduction);sbi04626(Plant-pathogen interaction)	A0A078DEI4.1 PF04852.10;DUF640;
BraA07g041880.3C	1365	BraA07g041880.3C	PREDICTED: epidermis-specific secreted glycoprotein EP1-like [Brassica rapa]	EP1	Epidermis-specific secreted glycoprotein EP1 OS=Daucus carota GN=EP1 PE=1 SV=1	GO:0005618(cell wall);GO:0005794(Golgi apparatus);GO:0005829(cytosol);GO:0005886(plasma membrane);GO:0009505(plant-type cell wall);GO:0009506(plasmodesma);GO:0009735(response to cytokinin);GO:0030246(carbohydrate binding);GO:0048046(apoplast)	ENOG410YGSV(Curculin-like mannose-binding lectin family protein)	NA	NA	NA	NA(NA)	V4K896.1 PF01453.22;B_lectin;
BraA07g041890.3C	969	BraA07g041890.3C	V-type proton ATPase catalytic subunit A-like isoform X2 [Brassica napus]	VHA-A	V-type proton ATPase catalytic subunit A OS=Arabidopsis thaliana GN=VHA-A PE=1 SV=1	GO:0000325(plant-type vacuole);GO:0002020(protease binding);GO:0005524(ATP binding);GO:0005618(cell wall);GO:0005739(mitochondrion);GO:0005773(vacuole);GO:0005774(vacuolar membrane);GO:0005794(Golgi apparatus);GO:0005829(cytosol);GO:0005886(plasma membrane);GO:0007030(Golgi organization);GO:0009506(plasmodesma);GO:0009507(chloroplast);GO:0009555(pollen development);GO:0009651(response to salt str…	COG1155(Produces ATP from ADP in the presence of a proton gradient across the membrane. The V-type alpha chain is a catalytic subunit (By similarity))	K02145	V-type H+-transporting ATPase subunit A	EC:3.6.3.14	bna00190(Oxidative phosphorylation);bna04145(Phagosome)	I1GLA3.1 PF00262.16;Calreticulin;
BraA07g041900.3C	1005	BraA07g041900.3C	importin subunit alpha-3-like [Brassica napus]	IMPA6	Importin subunit alpha-6 OS=Arabidopsis thaliana GN=IMPA6 PE=2 SV=1	GO:0005634(nucleus);GO:0005643(nuclear pore);GO:0005654(nucleoplasm);GO:0005737(cytoplasm);GO:0005829(cytosol);GO:0006606(protein import into nucleus);GO:0006607(NLS-bearing protein import into nucleus);GO:0006886(intracellular protein transport);GO:0008139(nuclear localization sequence binding);GO:0015031(protein transport)	-	-	-	-	-	-
BraA07g041910.3C	336	BraA07g041910.3C	hypothetical protein CICLE_v10024946mg [Citrus clementina]	AVP1	Pyrophosphate-energized vacuolar membrane proton pump 1 OS=Arabidopsis thaliana GN=AVP1 PE=1 SV=1	GO:0000325(plant-type vacuole);GO:0004427(inorganic diphosphatase activity);GO:0005739(mitochondrion);GO:0005773(vacuole);GO:0005774(vacuolar membrane);GO:0005794(Golgi apparatus);GO:0005829(cytosol);GO:0005886(plasma membrane);GO:0009414(response to water deprivation);GO:0009507(chloroplast);GO:0009651(response to salt stress);GO:0009678(hydrogen-translocating pyrophosphatase activity);GO:000970…	COG3808(pump that utilizes the energy of pyrophosphate hydrolysis as the driving force for)	K01507	inorganic pyrophosphatase	EC:3.6.1.1	csat00190(Oxidative phosphorylation)	A0A078HN72.1 PF03030.14;H_PPase;
BraA07g041920.3C	354	BraA07g041920.3C	PREDICTED: uncharacterized protein LOC103832361 [Brassica rapa]	-	-	-	-	-	-	-	-	-
BraA07g041930.3C	1326	BraA07g041930.3C	PREDICTED: epidermis-specific secreted glycoprotein EP1-like [Brassica rapa]	EP1	Epidermis-specific secreted glycoprotein EP1 OS=Daucus carota GN=EP1 PE=1 SV=1	GO:0005618(cell wall);GO:0005774(vacuolar membrane);GO:0005794(Golgi apparatus);GO:0005829(cytosol);GO:0005886(plasma membrane);GO:0009505(plant-type cell wall);GO:0030246(carbohydrate binding);GO:0048046(apoplast)	ENOG410YGSV(Curculin-like mannose-binding lectin family protein)	NA	NA	NA	NA(NA)	A0A0D3DXV5.1 PF00954.18;S_locus_glycop;
BraA07g041940.3C	462	BraA07g041940.3C	PREDICTED: ubiquitin-conjugating enzyme E2 36 [Brassica rapa]	UBC36	Ubiquitin-conjugating enzyme E2 36 OS=Arabidopsis thaliana GN=UBC36 PE=1 SV=1	GO:0005634(nucleus);GO:0005737(cytoplasm);GO:0006301(postreplication repair);GO:0031625(ubiquitin protein ligase binding);GO:0061630(ubiquitin protein ligase activity);GO:0070534(protein K63-linked ubiquitination)	COG5078(ubiquitin-conjugating enzyme)	K10580	ubiquitin-conjugating enzyme E2 N	EC:2.3.2.23	brp04120(Ubiquitin mediated proteolysis)	A0A078CRB0.1 PF00179.24;UQ_con;
BraA07g041950.3C	1407	BraA07g041950.3C	PREDICTED: uncharacterized membrane protein At1g16860 [Brassica rapa]	At1g16860	Uncharacterized membrane protein At1g16860 OS=Arabidopsis thaliana GN=At1g16860 PE=1 SV=1	GO:0005886(plasma membrane);GO:0006508(proteolysis);GO:0008233(peptidase activity);GO:0016021(integral component of membrane)	ENOG410ZNXM(NA)	-	-	-	-	-
BraA07g041960.3C	483	BraA07g041960.3C	PREDICTED: uncharacterized protein LOC103832366 [Brassica rapa]	-	-	GO:0003674(molecular_function);GO:0008150(biological_process);GO:0009507(chloroplast)	ENOG410YXUS(NA)	-	-	-	-	-
BraA07g041970.3C	1872	BraA07g041970.3C	PREDICTED: V-type proton ATPase catalytic subunit A-like [Brassica oleracea var. oleracea]	VHA-A	V-type proton ATPase catalytic subunit A OS=Arabidopsis thaliana GN=VHA-A PE=1 SV=1	GO:0000325(plant-type vacuole);GO:0002020(protease binding);GO:0005524(ATP binding);GO:0005618(cell wall);GO:0005739(mitochondrion);GO:0005773(vacuole);GO:0005774(vacuolar membrane);GO:0005794(Golgi apparatus);GO:0005829(cytosol);GO:0005886(plasma membrane);GO:0007030(Golgi organization);GO:0009506(plasmodesma);GO:0009507(chloroplast);GO:0009555(pollen development);GO:0009651(response to salt str…	COG1155(Produces ATP from ADP in the presence of a proton gradient across the membrane. The V-type alpha chain is a catalytic subunit (By similarity))	K02145	V-type H+-transporting ATPase subunit A	EC:3.6.3.14	bna00190(Oxidative phosphorylation);bna04145(Phagosome)	D8RAI7.1 PF00006.23;ATP-synt_ab;
BraA07g041980.3C	1416	BraA07g041980.3C	PREDICTED: RNA pseudouridine synthase 3, mitochondrial isoform X1 [Brassica rapa]	At1g78910	RNA pseudouridine synthase 3, mitochondrial OS=Arabidopsis thaliana GN=At1g78910 PE=2 SV=1	GO:0001522(pseudouridine synthesis);GO:0003723(RNA binding);GO:0005739(mitochondrion);GO:0009982(pseudouridine synthase activity)	COG0564(pseudouridine synthase activity)	NA	NA	NA	NA(NA)	V4K889.1 PF00849.20;PseudoU_synth_2;
BraA07g041990.3C	1764	BraA07g041990.3C	PREDICTED: transcription termination factor MTERF2, chloroplastic [Brassica rapa]	-	-	GO:0003690(double-stranded DNA binding);GO:0005739(mitochondrion);GO:0006355(regulation of transcription, DNA-templated);GO:0009507(chloroplast)	ENOG410XT49(mitochondrial transcription termination)	NA	NA	NA	NA(NA)	W9SL40.1 PF02536.12;mTERF;
BraA07g042000.3C	4158	BraA07g042000.3C	unnamed protein product [Brassica rapa]	CAMS1	Camelliol C synthase OS=Arabidopsis thaliana GN=CAMS1 PE=1 SV=1	GO:0016866(intramolecular transferase activity);GO:0042300(beta-amyrin synthase activity);GO:0090438(camelliol C synthase activity)	COG0515(Serine Threonine protein kinase);COG1657(Squalene--hopene cyclase)	K15822	camelliol C synthase	EC:5.4.99.38	brp00909(Sesquiterpenoid and triterpenoid biosynthesis)	A0A078DDW0.1 PF13243.4;SQHop_cyclase_C;
BraA07g042010.3C	2313	BraA07g042010.3C	PREDICTED: amyrin synthase LUP2 [Brassica rapa]	LUP2	Amyrin synthase LUP2 OS=Arabidopsis thaliana GN=LUP2 PE=1 SV=1	GO:0005634(nucleus);GO:0016104(triterpenoid biosynthetic process);GO:0016866(intramolecular transferase activity);GO:0019745(pentacyclic triterpenoid biosynthetic process);GO:0042299(lupeol synthase activity);GO:0042300(beta-amyrin synthase activity)	COG1657(Squalene--hopene cyclase)	K15815	lupeol synthase 2	EC:5.4.99.39 5.4.99.40 5.4.99.41	brp00909(Sesquiterpenoid and triterpenoid biosynthesis)	M4F1Y2.1 PF13243.4;SQHop_cyclase_C;
BraA07g042020.3C	2079	BraA07g042020.3C	PREDICTED: protein STRUBBELIG-RECEPTOR FAMILY 5 [Brassica rapa]	SRF5	Protein STRUBBELIG-RECEPTOR FAMILY 5 OS=Arabidopsis thaliana GN=SRF5 PE=2 SV=1	GO:0004674(protein serine/threonine kinase activity);GO:0004675(transmembrane receptor protein serine/threonine kinase activity);GO:0005524(ATP binding);GO:0005576(extracellular region);GO:0005886(plasma membrane);GO:0006468(protein phosphorylation);GO:0007166(cell surface receptor signaling pathway);GO:0007169(transmembrane receptor protein tyrosine kinase signaling pathway);GO:0016021(integral …	ENOG410YEQV(STYKc)	NA	NA	NA	NA(NA)	Q6R2K1.1 PF00069.23;Pkinase;
BraA07g042030.3C	1374	BraA07g042030.3C	PREDICTED: shikimate O-hydroxycinnamoyltransferase [Brassica rapa]	PHT3	Putrescine hydroxycinnamoyltransferase 3 OS=Oryza sativa subsp. japonica GN=PHT3 PE=1 SV=1	GO:0005737(cytoplasm);GO:0016740(transferase activity)	ENOG410YESS(hydroxycinnamoyl-Coenzyme A shikimate quinate hydroxycinnamoyltransferase-like)	K13065	shikimate O-hydroxycinnamoyltransferase	EC:2.3.1.133	nnu00940(Phenylpropanoid biosynthesis);nnu00945(Stilbenoid, diarylheptanoid and gingerol biosynthesis);nnu00941(Flavonoid biosynthesis)	A0A0D3D1Q2.1 PF02458.13;Transferase;
BraA07g042040.3C	5067	BraA07g042040.3C	histone acetyltransferase HAC1 isoform X2 [Brassica napus]	HAC1	Histone acetyltransferase HAC1 OS=Arabidopsis thaliana GN=HAC1 PE=1 SV=2	GO:0003712(transcription cofactor activity);GO:0004402(histone acetyltransferase activity);GO:0005634(nucleus);GO:0006351(transcription, DNA-templated);GO:0006355(regulation of transcription, DNA-templated);GO:0006473(protein acetylation);GO:0008270(zinc ion binding);GO:0009908(flower development);GO:0016573(histone acetylation)	ENOG410XPJ0(histone acetyltransferase)	NA	NA	NA	NA(NA)	A0A0D2UH39.1 PF08214.9;HAT_KAT11;
BraA07g042050.3C	669	BraA07g042050.3C	PREDICTED: NADH dehydrogenase [ubiquinone] iron-sulfur protein 8-A, mitochondrial [Brassica rapa]	At1g79010	NADH dehydrogenase [ubiquinone] iron-sulfur protein 8-A, mitochondrial OS=Arabidopsis thaliana GN=At1g79010 PE=1 SV=1	GO:0005739(mitochondrion);GO:0005747(mitochondrial respiratory chain complex I);GO:0008137(NADH dehydrogenase (ubiquinone) activity);GO:0046872(metal ion binding);GO:0051539(4 iron, 4 sulfur cluster binding);GO:0055114(oxidation-reduction process)	COG1143(NDH-1 shuttles electrons from NADH, via FMN and iron- sulfur (Fe-S) centers, to quinones in the respiratory chain. The immediate electron acceptor for the enzyme in this species is believed to be ubiquinone. Couples the redox reaction to proton translocation (for every two electrons transferred, four hydrogen ions are translocated across the cytoplasmic membrane), and thus conserves the r…	K03941	NADH dehydrogenase (ubiquinone) Fe-S protein 8	EC:1.6.5.3 1.6.99.3	brp00190(Oxidative phosphorylation)	C6WX53.1 PF13237.4;Fer4_10;
BraA07g042060.3C	1362	BraA07g042060.3C	hypothetical protein BRARA_G03630 [Brassica rapa]	epl1	Enhancer of polycomb-like protein 1 OS=Neosartorya fumigata (strain ATCC MYA-4609 / Af293 / CBS 101355 / FGSC A1100) GN=epl1 PE=3 SV=1	GO:0003700(DNA binding transcription factor activity);GO:0005634(nucleus);GO:0006351(transcription, DNA-templated);GO:0006355(regulation of transcription, DNA-templated)	ENOG410XSSX(enhancer of polycomb homolog)	NA	NA	NA	NA(NA)	A0A078DIY3.1 PF10513.7;EPL1;
BraA07g042070.3C	1707	BraA07g042070.3C	PREDICTED: uncharacterized protein LOC103832379 [Brassica rapa]	dnaJ	Chaperone protein DnaJ OS=Wolinella succinogenes (strain ATCC 29543 / DSM 1740 / LMG 7466 / NCTC 11488 / FDC 602W) GN=dnaJ PE=3 SV=1	GO:0005737(cytoplasm);GO:0006457(protein folding);GO:0016021(integral component of membrane)	ENOG410Z2TP(DnaJ (Hsp40) homolog, subfamily C, member 14)	NA	NA	NA	NA(NA)	A0A087HJI0.1 PF14901.4;Jiv90;
BraA07g042080.3C	423	BraA07g042080.3C	BnaAnng40550D [Brassica napus]	PSBR	Photosystem II 10 kDa polypeptide, chloroplastic OS=Brassica campestris GN=PSBR PE=2 SV=1	GO:0005515(protein binding);GO:0009507(chloroplast);GO:0009523(photosystem II);GO:0009534(chloroplast thylakoid);GO:0009535(chloroplast thylakoid membrane);GO:0009579(thylakoid);GO:0009654(photosystem II oxygen evolving complex);GO:0009735(response to cytokinin);GO:0010270(photosystem II oxygen evolving complex assembly);GO:0015979(photosynthesis)	ENOG4112AV0(Photosystem II 10 kDa polypeptide)	K03541	photosystem II 10kDa protein	-	brp00195(Photosynthesis)	R0GJ10.1 PF04725.10;PsbR;
BraA07g042090.3C	1137	BraA07g042090.3C	PREDICTED: uncharacterized protein LOC103832383 [Brassica rapa]	-	-	GO:0003674(molecular_function);GO:0005634(nucleus);GO:0008150(biological_process)	ENOG410Y9HK(NA)	-	-	-	-	-
BraA07g042100.3C	417	BraA07g042100.3C	PREDICTED: uncharacterized protein LOC103832384 isoform X1 [Brassica rapa]	-	-	GO:0003674(molecular_function);GO:0005634(nucleus);GO:0006886(intracellular protein transport);GO:0031083(BLOC-1 complex)	ENOG41121MI(NA)	NA	NA	NA	NA(NA)	A0A0D3D1Q9.1 PF14712.4;Snapin_Pallidin;
BraA07g042110.3C	1692	BraA07g042110.3C	PREDICTED: pentatricopeptide repeat-containing protein At1g79080, chloroplastic [Brassica rapa]	At1g79080	Pentatricopeptide repeat-containing protein At1g79080, chloroplastic OS=Arabidopsis thaliana GN=At1g79080 PE=2 SV=1	GO:0003723(RNA binding);GO:0005739(mitochondrion);GO:0008150(biological_process);GO:0009451(RNA modification);GO:0009507(chloroplast)	ENOG410Z7Z7(Pentatricopeptide repeat-containing protein)	NA	NA	NA	NA(NA)	A0A078DIY6.1 PF13041.4;PPR_2;
BraA07g042120.3C	2265	BraA07g042120.3C	PREDICTED: protein PAT1 homolog 1 [Brassica rapa]	-	-	GO:0000290(deadenylation-dependent decapping of nuclear-transcribed mRNA);GO:0000932(P-body);GO:0003729(mRNA binding);GO:0005515(protein binding);GO:0005737(cytoplasm);GO:0016853(isomerase activity);GO:0033962(cytoplasmic mRNA processing body assembly);GO:0045087(innate immune response)	ENOG410YXYM(expressed protein)	K12617	DNA topoisomerase 2-associated protein PAT1	-	brp03018(RNA degradation)	A0A078GEK7.1 PF09770.7;PAT1;
BraA07g042130.3C	951	BraA07g042130.3C	PREDICTED: probable BOI-related E3 ubiquitin-protein ligase 2 [Brassica rapa]	BRG2	Probable BOI-related E3 ubiquitin-protein ligase 2 OS=Arabidopsis thaliana GN=BRG2 PE=1 SV=1	GO:0005634(nucleus);GO:0005737(cytoplasm);GO:0043067(regulation of programmed cell death)	ENOG4111S1X(protein binding zinc ion binding)	NA	NA	NA	NA(NA)	M4F1Z5.1 PF13920.4;zf-C3HC4_3;
BraA07g042140.3C	1224	BraA07g042140.3C	PREDICTED: protein ROOT PRIMORDIUM DEFECTIVE 1 [Brassica rapa]	RPD1	Protein ROOT PRIMORDIUM DEFECTIVE 1 OS=Arabidopsis thaliana GN=RPD1 PE=1 SV=1	GO:0005739(mitochondrion);GO:0016787(hydrolase activity)	ENOG410YFBX(Plant organelle RNA recognition domain)	K02885	large subunit ribosomal protein L19e	-	csat03010(Ribosome)	M4F1Z6.1 PF11955.6;PORR;
BraA07g042150.3C	435	BraA07g042150.3C	auxin-responsive protein SAUR40 [Brassica napus]	SAUR40	Auxin-responsive protein SAUR40 OS=Arabidopsis thaliana GN=SAUR40 PE=2 SV=1	GO:0003674(molecular_function);GO:0005634(nucleus);GO:0005737(cytoplasm);GO:0007275(multicellular organism development);GO:0009733(response to auxin);GO:0009734(auxin-activated signaling pathway);GO:0040008(regulation of growth)	ENOG410YUJ0(Auxin responsive protein)	K14488	SAUR family protein	-	bna04075(Plant hormone signal transduction)	A0A078DDV0.1 PF02519.12;Auxin_inducible;
BraA07g042160.3C	2508	BraA07g042160.3C	PREDICTED: nucleolar complex protein 3 homolog isoform X1 [Brassica rapa]	noc3l	Nucleolar complex protein 3 homolog OS=Danio rerio GN=noc3l PE=2 SV=1	GO:0005634(nucleus);GO:0008150(biological_process)	COG5117(nucleolar complex associated 3 homolog (S. cerevisiae))	NA	NA	NA	NA(NA)	M4F1Z8.1 PF03914.15;CBF;
BraA07g042170.3C	702	BraA07g042170.3C	PREDICTED: uncharacterized protein LOC103832393 [Brassica rapa]	-	-	GO:0003674(molecular_function);GO:0005575(cellular_component);GO:0008150(biological_process)	ENOG410YYRA(expressed protein)	-	-	-	-	-
BraA07g042180.3C	471	BraA07g042180.3C	hypothetical protein BRARA_G03644 [Brassica rapa]	-	-	GO:0003674(molecular_function);GO:0005634(nucleus);GO:0048467(gynoecium development);GO:0071365(cellular response to auxin stimulus)	ENOG4111Z86(NA)	-	-	-	-	-
BraA07g042190.3C	708	BraA07g042190.3C	unnamed protein product [Brassica rapa]	PAB1	Proteasome subunit alpha type-2-A OS=Arabidopsis thaliana GN=PAB1 PE=1 SV=1	GO:0000502(proteasome complex);GO:0004298(threonine-type endopeptidase activity);GO:0005634(nucleus);GO:0005829(cytosol);GO:0005839(proteasome core complex);GO:0006511(ubiquitin-dependent protein catabolic process);GO:0008233(peptidase activity);GO:0009507(chloroplast);GO:0010043(response to zinc ion);GO:0022626(cytosolic ribosome)	ENOG410XPQ8(The proteasome is a multicatalytic proteinase complex which is characterized by its ability to cleave peptides with Arg, Phe, Tyr, Leu, and Glu adjacent to the leaving group at neutral or slightly basic pH. The proteasome has an ATP-dependent proteolytic activity (By similarity))	K02726	20S proteasome subunit alpha 2	EC:3.4.25.1	brp03050(Proteasome)	K4CG47.1 PF00227.24;Proteasome;
BraA07g042200.3C	1122	BraA07g042200.3C	PREDICTED: uncharacterized protein LOC103832399 [Brassica rapa]	-	-	GO:0003690(double-stranded DNA binding);GO:0005739(mitochondrion);GO:0006355(regulation of transcription, DNA-templated);GO:0032502(developmental process)	ENOG410XT49(mitochondrial transcription termination)	NA	NA	NA	NA(NA)	V4JPS8.1 PF02536.12;mTERF;
BraA07g042210.3C	1128	BraA07g042210.3C	PREDICTED: thiosulfate/3-mercaptopyruvate sulfurtransferase 1, mitochondrial [Brassica rapa]	STR1	Thiosulfate/3-mercaptopyruvate sulfurtransferase 1, mitochondrial OS=Arabidopsis thaliana GN=STR1 PE=1 SV=1	GO:0004792(thiosulfate sulfurtransferase activity);GO:0005739(mitochondrion);GO:0005829(cytosol);GO:0007568(aging);GO:0009507(chloroplast);GO:0009793(embryo development ending in seed dormancy);GO:0016783(sulfurtransferase activity);GO:0016784(3-mercaptopyruvate sulfurtransferase activity)	COG2897(sulfurtransferase)	K01011	thiosulfate/3-mercaptopyruvate sulfurtransferase	EC:2.8.1.1 2.8.1.2	brp00920(Sulfur metabolism);brp00270(Cysteine and methionine metabolism);brp04122(Sulfur relay system)	A0A078DH52.1 PF00581.18;Rhodanese;
BraA07g042220.3C	237	BraA07g042220.3C	PREDICTED: uncharacterized protein LOC103832401 [Brassica rapa]	-	-	GO:0003674(molecular_function);GO:0005737(cytoplasm);GO:0008150(biological_process)	ENOG410XWNR(seed maturation protein PM41)	-	-	-	-	-
BraA07g042230.3C	2892	BraA07g042230.3C	PREDICTED: disease resistance protein TAO1-like [Brassica rapa]	At4g11170	Putative disease resistance protein At4g11170 OS=Arabidopsis thaliana GN=At4g11170 PE=2 SV=1	GO:0006952(defense response);GO:0007165(signal transduction);GO:0043531(ADP binding)	ENOG4111VMD(Resistance protein)	NA	NA	NA	NA(NA)	M4F206.1 PF00931.20;NB-ARC;
BraA07g042240.3C	279	BraA07g042240.3C	hypothetical protein DY000_00023859 [Brassica cretica]	-	-	-	-	NA	NA	NA	NA(NA)	-
BraA07g042250.3C	1308	BraA07g042250.3C	PREDICTED: uncharacterized protein LOC103832405 isoform X1 [Brassica rapa]	Ythdf1	YTH domain-containing family protein 1 OS=Mus musculus GN=Ythdf1 PE=1 SV=1	GO:0003723(RNA binding);GO:0003729(mRNA binding);GO:0005634(nucleus);GO:0008150(biological_process)	ENOG410YABQ(YTH domain family)	NA	NA	NA	NA(NA)	R0I8J5.1 PF04146.13;YTH;
BraA07g042260.3C	6351	BraA07g042260.3C	unnamed protein product [Brassica rapa]	NUA	Nuclear-pore anchor OS=Arabidopsis thaliana GN=NUA PE=1 SV=1	GO:0005643(nuclear pore);GO:0006913(nucleocytoplasmic transport);GO:0007094(mitotic spindle assembly checkpoint)	ENOG410XSA1(translocated promoter region, nuclear basket protein)	K09291	nucleoprotein TPR	-	brp03013(RNA transport)	A0A078DG60.1 PF07926.10;TPR_MLP1_2;
BraA07g042270.3C	1170	BraA07g042270.3C	PREDICTED: metacaspase-5-like [Brassica rapa]	AMC5	Metacaspase-5 OS=Arabidopsis thaliana GN=AMC5 PE=1 SV=1	GO:0004197(cysteine-type endopeptidase activity);GO:0005576(extracellular region);GO:0006508(proteolysis);GO:0009507(chloroplast);GO:0043068(positive regulation of programmed cell death)	ENOG410Y41C(Metacaspase)	NA	NA	NA	NA(NA)	M4F209.1 PF00656.20;Peptidase_C14;
BraA07g042280.3C	1128	BraA07g042280.3C	PREDICTED: metacaspase-6-like [Brassica rapa]	AMC6	Metacaspase-6 OS=Arabidopsis thaliana GN=AMC6 PE=1 SV=1	GO:0005576(extracellular region);GO:0006508(proteolysis);GO:0008234(cysteine-type peptidase activity)	ENOG410Y41C(Metacaspase)	NA	NA	NA	NA(NA)	A0A078DEB1.1 PF00656.20;Peptidase_C14;
BraA07g042290.3C	1179	BraA07g042290.3C	PREDICTED: metacaspase-5-like [Brassica rapa]	AMC5	Metacaspase-5 OS=Arabidopsis thaliana GN=AMC5 PE=1 SV=1	GO:0004197(cysteine-type endopeptidase activity);GO:0005576(extracellular region);GO:0006508(proteolysis);GO:0009507(chloroplast);GO:0043068(positive regulation of programmed cell death)	ENOG410Y41C(Metacaspase)	NA	NA	NA	NA(NA)	A0A078DDP4.1 PF00656.20;Peptidase_C14;
BraA07g042300.3C	1230	BraA07g042300.3C	PREDICTED: metacaspase-4 [Brassica rapa]	AMC4	Metacaspase-4 OS=Arabidopsis thaliana GN=AMC4 PE=1 SV=1	GO:0004197(cysteine-type endopeptidase activity);GO:0005576(extracellular region);GO:0005737(cytoplasm);GO:0005829(cytosol);GO:0005886(plasma membrane);GO:0006952(defense response);GO:0008234(cysteine-type peptidase activity);GO:0009506(plasmodesma);GO:0016540(protein autoprocessing);GO:0042802(identical protein binding);GO:0043068(positive regulation of programmed cell death)	ENOG410Y41C(Metacaspase)	NA	NA	NA	NA(NA)	A0A078DH62.1 PF00656.20;Peptidase_C14;
BraA07g042310.3C	3951	BraA07g042310.3C	unnamed protein product [Brassica rapa]	FGT1	Protein FORGETTER 1 OS=Arabidopsis thaliana GN=FGT1 PE=1 SV=1	GO:0003674(molecular_function);GO:0005575(cellular_component);GO:0005634(nucleus);GO:0006355(regulation of transcription, DNA-templated);GO:0008150(biological_process);GO:0031490(chromatin DNA binding);GO:0042393(histone binding)	ENOG410XQ7Q(Strawberry notch homolog)	-	-	-	-	A0A087HJN8.1 PF13872.4;AAA_34;
BraA07g042320.3C	1554	BraA07g042320.3C	PREDICTED: organic cation/carnitine transporter 2 [Brassica rapa]	2021-10-02	Organic cation/carnitine transporter 2 OS=Arabidopsis thaliana GN=OCT2 PE=2 SV=1	GO:0005351(carbohydrate:proton symporter activity);GO:0005524(ATP binding);GO:0005886(plasma membrane);GO:0008514(organic anion transmembrane transporter activity);GO:0009705(plant-type vacuole membrane);GO:0015144(carbohydrate transmembrane transporter activity);GO:0016020(membrane);GO:0016021(integral component of membrane);GO:0055085(transmembrane transport)	COG0477(major facilitator Superfamily)	NA	NA	NA	NA(NA)	M4F214.1 PF00083.22;Sugar_tr;
BraA07g042330.3C	1209	BraA07g042330.3C	PREDICTED: E3 ubiquitin-protein ligase RGLG2 [Brassica rapa]	RGLG2	E3 ubiquitin-protein ligase RGLG2 OS=Arabidopsis thaliana GN=RGLG2 PE=1 SV=1	GO:0004842(ubiquitin-protein transferase activity);GO:0005515(protein binding);GO:0005634(nucleus);GO:0005737(cytoplasm);GO:0005886(plasma membrane);GO:0009611(response to wounding);GO:0009867(jasmonic acid mediated signaling pathway);GO:0042742(defense response to bacterium);GO:0046872(metal ion binding)	ENOG410XPC8(copine family)	NA	NA	NA	NA(NA)	R0I9P2.1 PF07002.14;Copine;
BraA07g042340.3C	381	BraA07g042340.3C	PREDICTED: uncharacterized protein LOC103832413 [Brassica rapa]	-	-	GO:0003674(molecular_function);GO:0005739(mitochondrion);GO:0008150(biological_process)	ENOG41125K5(NA)	-	-	-	-	-
BraA07g042350.3C	2343	BraA07g042350.3C	PREDICTED: cation/H(+) antiporter 2 [Brassica rapa]	CHX2	Cation/H(+) antiporter 2 OS=Arabidopsis thaliana GN=CHX2 PE=2 SV=1	GO:0005451(monovalent cation:proton antiporter activity);GO:0006812(cation transport);GO:0006813(potassium ion transport);GO:0006885(regulation of pH);GO:0012505(endomembrane system);GO:0015299(solute:proton antiporter activity);GO:0015385(sodium:proton antiporter activity);GO:0015672(monovalent inorganic cation transport);GO:0016021(integral component of membrane)	COG0475(Sodium hydrogen exchanger)	-	-	-	-	A0A078DDT3.1 PF00999.19;Na_H_Exchanger;
BraA07g042360.3C	1545	BraA07g042360.3C	PREDICTED: organic cation/carnitine transporter 5-like [Brassica rapa]	2021-10-05	Organic cation/carnitine transporter 5 OS=Arabidopsis thaliana GN=OCT5 PE=2 SV=1	GO:0005351(carbohydrate:proton symporter activity);GO:0005524(ATP binding);GO:0005886(plasma membrane);GO:0008514(organic anion transmembrane transporter activity);GO:0009705(plant-type vacuole membrane);GO:0015144(carbohydrate transmembrane transporter activity);GO:0015711(organic anion transport);GO:0016020(membrane);GO:0016021(integral component of membrane);GO:0042631(cellular response to wat…	COG0477(major facilitator Superfamily)	NA	NA	NA	NA(NA)	M4F218.1 PF00083.22;Sugar_tr;
BraA07g042370.3C	1548	BraA07g042370.3C	PREDICTED: organic cation/carnitine transporter 5-like [Brassica rapa]	2021-10-05	Organic cation/carnitine transporter 5 OS=Arabidopsis thaliana GN=OCT5 PE=2 SV=1	GO:0005351(carbohydrate:proton symporter activity);GO:0005524(ATP binding);GO:0005886(plasma membrane);GO:0008514(organic anion transmembrane transporter activity);GO:0009705(plant-type vacuole membrane);GO:0015144(carbohydrate transmembrane transporter activity);GO:0015711(organic anion transport);GO:0016020(membrane);GO:0016021(integral component of membrane);GO:0042631(cellular response to wat…	COG0477(major facilitator Superfamily)	NA	NA	NA	NA(NA)	M4F219.1 PF00083.22;Sugar_tr;
BraA07g042380.3C	1185	BraA07g042380.3C	hypothetical protein BRARA_G03664 [Brassica rapa]	-	-	GO:0003674(molecular_function);GO:0005739(mitochondrion);GO:0008150(biological_process)	ENOG4111C5U(Protein of unknown function (DUF620))	NA	NA	NA	NA(NA)	A0A0D3D1U3.1 PF04788.10;DUF620;
BraA07g042390.3C	1071	BraA07g042390.3C	unnamed protein product [Brassica rapa]	APL	Myb family transcription factor APL OS=Arabidopsis thaliana GN=APL PE=1 SV=2	GO:0003677(DNA binding);GO:0003700(DNA binding transcription factor activity);GO:0005515(protein binding);GO:0005634(nucleus);GO:0005739(mitochondrion);GO:0006351(transcription, DNA-templated);GO:0006355(regulation of transcription, DNA-templated);GO:0009908(flower development);GO:0010088(phloem development);GO:0010089(xylem development);GO:0045893(positive regulation of transcription, DNA-templa…	ENOG410YHDP(MYB family transcription factor)	K06236	collagen, type I, alpha	-	cvr04933(AGE-RAGE signaling pathway in diabetic complications)	A0A059BZP0.1 PF00249.29;Myb_DNA-binding;
BraA07g042400.3C	1746	BraA07g042400.3C	PREDICTED: succinate-semialdehyde dehydrogenase, mitochondrial [Brassica rapa]	ALDH5F1	Succinate-semialdehyde dehydrogenase, mitochondrial OS=Arabidopsis thaliana GN=ALDH5F1 PE=1 SV=2	GO:0004028(3-chloroallyl aldehyde dehydrogenase activity);GO:0004777(succinate-semialdehyde dehydrogenase (NAD+) activity);GO:0005507(copper ion binding);GO:0005739(mitochondrion);GO:0005759(mitochondrial matrix);GO:0006540(glutamate decarboxylation to succinate);GO:0009013(succinate-semialdehyde dehydrogenase [NAD(P)+] activity);GO:0009408(response to heat);GO:0009416(response to light stimulus)…	COG1012(Dehydrogenase)	K17761	succinate-semialdehyde dehydrogenase, mitochondrial	EC:1.2.1.24	brp00650(Butanoate metabolism);brp00250(Alanine, aspartate and glutamate metabolism)	A0A087HJP7.1 PF00171.20;Aldedh;
BraA07g042410.3C	2343	BraA07g042410.3C	PREDICTED: ent-kaur-16-ene synthase, chloroplastic isoform X1 [Brassica rapa]	GA2	Ent-kaur-16-ene synthase, chloroplastic OS=Arabidopsis thaliana GN=GA2 PE=1 SV=1	GO:0000287(magnesium ion binding);GO:0009507(chloroplast);GO:0009536(plastid);GO:0009570(chloroplast stroma);GO:0009686(gibberellin biosynthetic process);GO:0009740(gibberellic acid mediated signaling pathway);GO:0009899(ent-kaurene synthase activity)	ENOG410Y9SB(synthase)	K04121	ent-kaurene synthase	EC:4.2.3.19	brp00904(Diterpenoid biosynthesis)	A0A078DMW6.1 PF03936.14;Terpene_synth_C;
BraA07g042420.3C	1512	BraA07g042420.3C	PREDICTED: inosine-5'-monophosphate dehydrogenase 1 [Brassica rapa]	IMPDH	Inosine-5'-monophosphate dehydrogenase 1 OS=Arabidopsis thaliana GN=IMPDH PE=2 SV=1	GO:0003938(IMP dehydrogenase activity);GO:0005737(cytoplasm);GO:0005829(cytosol);GO:0006177(GMP biosynthetic process);GO:0046872(metal ion binding);GO:0055114(oxidation-reduction process)	COG0516(Catalyzes the conversion of inosine 5'-phosphate (IMP) to xanthosine 5'-phosphate (XMP), the first committed and rate- limiting step in the de novo synthesis of guanine nucleotides, and therefore plays an important role in the regulation of cell growth (By similarity))	K00088	IMP dehydrogenase	EC:1.1.1.205	brp00230(Purine metabolism)	V4KBR1.1 PF00478.23;IMPDH;
BraA07g042430.3C	1176	BraA07g042430.3C	PREDICTED: leucine-rich repeat extensin-like protein 5 isoform X2 [Brassica rapa]	At3g13560	Glucan endo-1,3-beta-glucosidase 4 OS=Arabidopsis thaliana GN=At3g13560 PE=1 SV=1	GO:0005634(nucleus)	ENOG410YBFD(X8 domain)	K19891	glucan endo-1,3-beta-glucosidase 1/2/3	EC:3.2.1.39	obr00500(Starch and sucrose metabolism)	V4M7S0.1 PF07983.11;X8;
BraA07g042440.3C	1005	BraA07g042440.3C	unnamed protein product, partial [Brassica rapa]	-	-	-	-	NA	NA	NA	NA(NA)	-
BraA07g042450.3C	1215	BraA07g042450.3C	hypothetical protein BRARA_G03670 [Brassica rapa]	MTP9	Metal tolerance protein 9 OS=Arabidopsis thaliana GN=MTP9 PE=2 SV=2	GO:0005774(vacuolar membrane);GO:0006812(cation transport);GO:0008324(cation transmembrane transporter activity);GO:0016020(membrane);GO:0016021(integral component of membrane)	COG0053(cation diffusion facilitator family transporter)	-	-	-	-	A0A078DDM8.1 PF01545.19;Cation_efflux;
BraA07g042460.3C	1206	BraA07g042460.3C	PREDICTED: phosphoglycerate kinase, cytosolic [Brassica rapa]	PGK3	Phosphoglycerate kinase 3, cytosolic OS=Arabidopsis thaliana GN=PGK3 PE=1 SV=1	GO:0002237(response to molecule of bacterial origin);GO:0004618(phosphoglycerate kinase activity);GO:0004672(protein kinase activity);GO:0005524(ATP binding);GO:0005634(nucleus);GO:0005737(cytoplasm);GO:0005774(vacuolar membrane);GO:0005794(Golgi apparatus);GO:0005829(cytosol);GO:0005886(plasma membrane);GO:0006096(glycolytic process);GO:0009408(response to heat);GO:0009416(response to light stim…	COG0126(phosphoglycerate kinase)	K00927	phosphoglycerate kinase	EC:2.7.2.3	brp00010(Glycolysis / Gluconeogenesis);brp00710(Carbon fixation in photosynthetic organisms)	Q9SAJ4.1 PF00162.17;PGK;
BraA07g042470.3C	3618	BraA07g042470.3C	PREDICTED: uncharacterized protein LOC103832427 [Brassica rapa]	CTR1	Serine/threonine-protein kinase CTR1 OS=Arabidopsis thaliana GN=CTR1 PE=1 SV=1	GO:0004672(protein kinase activity);GO:0004712(protein serine/threonine/tyrosine kinase activity);GO:0005524(ATP binding);GO:0005634(nucleus);GO:0005829(cytosol);GO:0006468(protein phosphorylation)	COG0515(Serine Threonine protein kinase)	NA	NA	NA	NA(NA)	A0A0D3CAP9.1 PF07714.15;Pkinase_Tyr;
BraA07g042480.3C	2919	BraA07g042480.3C	PREDICTED: putative disease resistance protein At4g11170 isoform X1 [Brassica rapa]	At4g11170	Putative disease resistance protein At4g11170 OS=Arabidopsis thaliana GN=At4g11170 PE=2 SV=1	GO:0006952(defense response);GO:0007165(signal transduction);GO:0043531(ADP binding)	ENOG4111VMD(Resistance protein)	NA	NA	NA	NA(NA)	A0A0D3D1V3.1 PF00931.20;NB-ARC;
BraA07g042490.3C	573	BraA07g042490.3C	disease resistance protein [Brassica rapa subsp. pekinensis]	-	-	-	COG2801(Retrotransposon protein)	-	-	-	-	A0A0D3C282.1 PF14223.4;Retrotran_gag_2;
BraA07g042500.3C	1080	BraA07g042500.3C	hypothetical protein BRARA_G03675 [Brassica rapa]	SMB	Protein SOMBRERO OS=Arabidopsis thaliana GN=SMB PE=1 SV=1	GO:0003002(regionalization);GO:0003677(DNA binding);GO:0003700(DNA binding transcription factor activity);GO:0005634(nucleus);GO:0006351(transcription, DNA-templated);GO:0006355(regulation of transcription, DNA-templated);GO:0007275(multicellular organism development);GO:0009834(plant-type secondary cell wall biogenesis);GO:0010455(positive regulation of cell fate commitment);GO:0048829(root cap …	ENOG410YDYB(nac domain)	-	-	-	-	A0A078G734.1 PF02365.13;NAM;
BraA07g042510.3C	1338	BraA07g042510.3C	unnamed protein product [Brassica rapa]	SYP52	Syntaxin-52 OS=Arabidopsis thaliana GN=SYP52 PE=1 SV=1	GO:0000149(SNARE binding);GO:0005484(SNAP receptor activity);GO:0005773(vacuole);GO:0005794(Golgi apparatus);GO:0006886(intracellular protein transport);GO:0006906(vesicle fusion);GO:0010008(endosome membrane);GO:0016021(integral component of membrane);GO:0016192(vesicle-mediated transport);GO:0031201(SNARE complex);GO:0031902(late endosome membrane);GO:0048278(vesicle docking)	ENOG4111SA1(B3 domain-containing protein)	K08503	syntaxin of plants SYP5	-	bna04130(SNARE interactions in vesicular transport)	A0A078DDM6.1 PF02362.19;B3;
BraA07g042520.3C	1641	BraA07g042520.3C	PREDICTED: sodium/hydrogen exchanger 6 [Brassica rapa]	NHX6	Sodium/hydrogen exchanger 6 OS=Arabidopsis thaliana GN=NHX6 PE=1 SV=3	GO:0005737(cytoplasm);GO:0005768(endosome);GO:0005886(plasma membrane);GO:0006814(sodium ion transport);GO:0010008(endosome membrane);GO:0015385(sodium:proton antiporter activity);GO:0015386(potassium:proton antiporter activity);GO:0016021(integral component of membrane);GO:0032580(Golgi cisterna membrane);GO:0051453(regulation of intracellular pH);GO:0071805(potassium ion transmembrane transport…	COG0025(Sodium hydrogen exchanger)	NA	NA	NA	NA(NA)	V4KIS9.1 PF00999.19;Na_H_Exchanger;
BraA07g042530.3C	1464	BraA07g042530.3C	PREDICTED: probable protein phosphatase 2C 18 [Brassica rapa]	At1g79630	Probable protein phosphatase 2C 18 OS=Arabidopsis thaliana GN=At1g79630 PE=2 SV=1	GO:0004722(protein serine/threonine phosphatase activity);GO:0005634(nucleus);GO:0005737(cytoplasm);GO:0006470(protein dephosphorylation);GO:0046872(metal ion binding)	COG0631(Phosphatase)	NA	NA	NA	NA(NA)	A0A078DG32.1 PF00481.19;PP2C;
BraA07g042540.3C	2091	BraA07g042540.3C	PREDICTED: serine/threonine-protein kinase BLUS1-like isoform X2 [Brassica rapa]	fray2	Serine/threonine-protein kinase fray2 OS=Dictyostelium discoideum GN=fray2 PE=3 SV=1	GO:0004674(protein serine/threonine kinase activity);GO:0005634(nucleus);GO:0016301(kinase activity);GO:0016310(phosphorylation)	ENOG410XSWS(ste20-related kinase adaptor)	NA	NA	NA	NA(NA)	A0A0D3D1V9.1 PF00069.23;Pkinase;
BraA07g042550.3C	285	BraA07g042550.3C	PREDICTED: uncharacterized protein LOC103832435 [Brassica rapa]	-	-	GO:0003674(molecular_function);GO:0005739(mitochondrion);GO:0008150(biological_process);GO:0016021(integral component of membrane)	ENOG410YWEU(NA)	-	-	-	-	A0A0D2ZVF2.1 PF00109.24;ketoacyl-synt;
BraA07g042560.3C	2259	BraA07g042560.3C	PREDICTED: wall-associated receptor kinase-like 22 [Brassica rapa]	WAKL22	Wall-associated receptor kinase-like 22 OS=Arabidopsis thaliana GN=WAKL22 PE=2 SV=1	GO:0004674(protein serine/threonine kinase activity);GO:0005524(ATP binding);GO:0005618(cell wall);GO:0005886(plasma membrane);GO:0006468(protein phosphorylation);GO:0007166(cell surface receptor signaling pathway);GO:0009620(response to fungus);GO:0016021(integral component of membrane);GO:0016301(kinase activity);GO:0030247(polysaccharide binding)	COG0515(Serine Threonine protein kinase)	NA	NA	NA	NA(NA)	Q8RY17.1 PF00069.23;Pkinase;
BraA07g042570.3C	2298	BraA07g042570.3C	PREDICTED: nudix hydrolase 3-like [Brassica rapa]	NUDT3	Nudix hydrolase 3 OS=Arabidopsis thaliana GN=NUDT3 PE=1 SV=1	GO:0005515(protein binding);GO:0005737(cytoplasm);GO:0005773(vacuole);GO:0005829(cytosol);GO:0008239(dipeptidyl-peptidase activity);GO:0016787(hydrolase activity);GO:0046872(metal ion binding)	COG0494(Nudix hydrolase)	-	-	-	-	A0A0D3CVR6.1 PF03571.13;Peptidase_M49;
BraA07g042580.3C	921	BraA07g042580.3C	unnamed protein product [Brassica rapa]	At1g79700	AP2-like ethylene-responsive transcription factor At1g79700 OS=Arabidopsis thaliana GN=At1g79700 PE=2 SV=1	GO:0000976(transcription regulatory region sequence-specific DNA binding);GO:0000981(RNA polymerase II transcription factor activity, sequence-specific DNA binding);GO:0003677(DNA binding);GO:0003700(DNA binding transcription factor activity);GO:0005634(nucleus);GO:0006351(transcription, DNA-templated);GO:0006355(regulation of transcription, DNA-templated);GO:0007275(multicellular organism develo…	ENOG410Y9PK(Transcription factor)	NA	NA	NA	NA(NA)	A0A078DDR3.1 PF00847.18;AP2;
BraA07g042590.3C	1488	BraA07g042590.3C	PREDICTED: probable folate-biopterin transporter 3 [Brassica rapa]	At1g79710	Probable folate-biopterin transporter 3 OS=Arabidopsis thaliana GN=At1g79710 PE=2 SV=1	GO:0005215(transporter activity);GO:0005634(nucleus);GO:0006810(transport);GO:0016020(membrane);GO:0016021(integral component of membrane)	ENOG4110MUE(integral membrane transporter family protein)	-	-	-	-	A0A078DG22.1 PF03092.14;BT1;
BraA07g042600.3C	1233	BraA07g042600.3C	PREDICTED: aspartyl protease family protein At5g10770 [Brassica rapa]	At5g10770	Aspartyl protease family protein At5g10770 OS=Arabidopsis thaliana GN=At5g10770 PE=2 SV=1	GO:0005576(extracellular region);GO:0006508(proteolysis);GO:0048046(apoplast)	ENOG410XNV7(aspartic)	NA	NA	NA	NA(NA)	A0A078DI08.1 PF14543.4;TAXi_N;
BraA07g042610.3C	1146	BraA07g042610.3C	PREDICTED: lysophospholipid acyltransferase LPEAT1-like isoform X1 [Brassica rapa]	LPEAT1	Lysophospholipid acyltransferase LPEAT1 OS=Arabidopsis thaliana GN=LPEAT1 PE=1 SV=1	GO:0000038(very long-chain fatty acid metabolic process);GO:0005634(nucleus);GO:0005783(endoplasmic reticulum);GO:0005789(endoplasmic reticulum membrane);GO:0006644(phospholipid metabolic process);GO:0008152(metabolic process);GO:0008654(phospholipid biosynthetic process);GO:0016021(integral component of membrane);GO:0016746(transferase activity, transferring acyl groups);GO:0050200(plasmalogen s…	ENOG410XSIQ(Lysophosphatidylcholine acyltransferase)	K13510	lysophosphatidylcholine acyltransferase / lyso-PAF acetyltransferase	EC:2.3.1.23 2.3.1.67	brp00564(Glycerophospholipid metabolism);brp00565(Ether lipid metabolism)	A0A0D3CVR2.1 PF01553.19;Acyltransferase;
BraA07g042620.3C	675	BraA07g042620.3C	PREDICTED: uncharacterized protein LOC103832442 isoform X1 [Brassica rapa]	HDR1	Protein HEADING DATE REPRESSOR 1 OS=Oryza sativa subsp. indica GN=HDR1 PE=3 SV=1	GO:0005634(nucleus);GO:0016301(kinase activity);GO:0016310(phosphorylation)	ENOG410YHWW(NA)	-	-	-	-	-
BraA07g042630.3C	2700	BraA07g042630.3C	PREDICTED: pre-mRNA-splicing factor CWC22 homolog [Brassica rapa]	CWC22	Pre-mRNA-splicing factor CWC22 homolog OS=Homo sapiens GN=CWC22 PE=1 SV=3	GO:0003723(RNA binding);GO:0005634(nucleus);GO:0005829(cytosol);GO:0006412(translation);GO:0071013(catalytic step 2 spliceosome)	ENOG410XNP2(pre-mRNA-splicing factor cwc-22)	NA	NA	NA	NA(NA)	A0A022PTQ8.1 PF02854.17;MIF4G;
BraA07g042640.3C	489	BraA07g042640.3C	PREDICTED: chaperone protein dnaJ 8, chloroplastic-like [Brassica rapa]	ATJ8	Chaperone protein dnaJ 8, chloroplastic OS=Arabidopsis thaliana GN=ATJ8 PE=2 SV=1	GO:0005634(nucleus);GO:0006457(protein folding);GO:0009416(response to light stimulus);GO:0009507(chloroplast);GO:0009570(chloroplast stroma)	COG0484(ATP binding to DnaK triggers the release of the substrate protein, thus completing the reaction cycle. Several rounds of ATP-dependent interactions between DnaJ, DnaK and GrpE are required for fully efficient folding. Also involved, together with DnaK and GrpE, in the DNA replication of plasmids through activation of initiation proteins (By similarity))	NA	NA	NA	NA(NA)	M4F246.1 PF00226.29;DnaJ;
BraA07g042650.3C	246	BraA07g042650.3C	unnamed protein product, partial [Brassica rapa]	CCZ1B	Vacuolar fusion protein CCZ1 homolog B OS=Arabidopsis thaliana GN=CCZ1B PE=1 SV=1	GO:0005739(mitochondrion);GO:0016192(vesicle-mediated transport);GO:0031982(vesicle)	ENOG410XRE1(Vacuolar fusion protein CCZ1 homolog)	-	-	-	-	A0A078CTG8.1 PF08217.9;DUF1712;
BraA07g042660.3C	1233	BraA07g042660.3C	unnamed protein product [Brassica rapa]	MRS2-10	Magnesium transporter MRS2-10 OS=Arabidopsis thaliana GN=MRS2-10 PE=2 SV=1	GO:0005886(plasma membrane);GO:0015095(magnesium ion transmembrane transporter activity);GO:0016020(membrane);GO:0016021(integral component of membrane);GO:0030001(metal ion transport);GO:0046873(metal ion transmembrane transporter activity);GO:1903830(magnesium ion transmembrane transport)	ENOG410XNNZ(Magnesium transporter)	NA	NA	NA	NA(NA)	A0A078DE62.1 PF01544.16;CorA;
BraA07g042670.3C	258	BraA07g042670.3C	PREDICTED: uncharacterized protein LOC103832446 [Brassica rapa]	-	-	GO:0003674(molecular_function);GO:0008150(biological_process);GO:0016021(integral component of membrane)	ENOG410YVMK(NA)	-	-	-	-	-
BraA07g042680.3C	1188	BraA07g042680.3C	PREDICTED: probable N-acetyltransferase HLS1 [Brassica rapa]	HLS1	Probable N-acetyltransferase HLS1 OS=Arabidopsis thaliana GN=HLS1 PE=1 SV=1	GO:0004596(peptide alpha-N-acetyltransferase activity);GO:0006474(N-terminal protein amino acid acetylation);GO:0031248(protein acetyltransferase complex)	ENOG410XX6A(Acetyltransferase (GNAT) family)	-	-	-	-	M4F249.1 PF00583.23;Acetyltransf_1;
BraA07g042690.3C	1059	BraA07g042690.3C	PREDICTED: uncharacterized protein LOC103832451 [Brassica rapa]	guaA	Probable GMP synthase [glutamine-hydrolyzing] OS=Helicobacter hepaticus (strain ATCC 51449 / 3B1) GN=guaA PE=3 SV=1	GO:0005634(nucleus);GO:0006281(DNA repair);GO:0006284(base-excision repair);GO:0008725(DNA-3-methyladenine glycosylase activity)	COG2818(DNA-3-methyladenine glycosylase activity)	K01246	DNA-3-methyladenine glycosylase I	EC:3.2.2.20	brp03410(Base excision repair)	R0GHX0.1 PF03352.11;Adenine_glyco;
BraA07g042700.3C	903	BraA07g042700.3C	hypothetical protein BRARA_G03696 [Brassica rapa]	WRKY40	Probable WRKY transcription factor 40 OS=Arabidopsis thaliana GN=WRKY40 PE=1 SV=1	GO:0002237(response to molecule of bacterial origin);GO:0003700(DNA binding transcription factor activity);GO:0005515(protein binding);GO:0005634(nucleus);GO:0006351(transcription, DNA-templated);GO:0006355(regulation of transcription, DNA-templated);GO:0009611(response to wounding);GO:0009751(response to salicylic acid);GO:0010200(response to chitin);GO:0031347(regulation of defense response);GO…	ENOG410YHES(WRKY transcription factor)	K18834	WRKY transcription factor 1	-	fve04626(Plant-pathogen interaction)	M4CHA5.1 PF03106.13;WRKY;
BraA07g042710.3C	1716	BraA07g042710.3C	PREDICTED: metal transporter Nramp1-like [Brassica rapa]	NRAMP1	Metal transporter Nramp1 OS=Arabidopsis thaliana GN=NRAMP1 PE=1 SV=1	GO:0005381(iron ion transmembrane transporter activity);GO:0005384(manganese ion transmembrane transporter activity);GO:0005886(plasma membrane);GO:0006828(manganese ion transport);GO:0006875(cellular metal ion homeostasis);GO:0009507(chloroplast);GO:0015086(cadmium ion transmembrane transporter activity);GO:0015103(inorganic anion transmembrane transporter activity);GO:0015691(cadmium ion transp…	COG1914(H( )-stimulated, divalent metal cation uptake system (By similarity))	NA	NA	NA	NA(NA)	A0A078HN38.1 PF01566.16;Nramp;
BraA07g042720.3C	1095	BraA07g042720.3C	PREDICTED: cinnamoyl-CoA reductase 2 [Brassica rapa]	CCR2	Cinnamoyl-CoA reductase 2 OS=Arabidopsis thaliana GN=CCR2 PE=1 SV=1	GO:0005575(cellular_component);GO:0006952(defense response);GO:0007623(circadian rhythm);GO:0009409(response to cold);GO:0009699(phenylpropanoid biosynthetic process);GO:0009809(lignin biosynthetic process);GO:0016621(cinnamoyl-CoA reductase activity);GO:0042754(negative regulation of circadian rhythm);GO:0050662(coenzyme binding);GO:0055114(oxidation-reduction process)	COG0451(Nad-dependent epimerase dehydratase)	K09753	cinnamoyl-CoA reductase	EC:1.2.1.44	brp00940(Phenylpropanoid biosynthesis)	A0A078DDN8.1 PF01370.19;Epimerase;
BraA07g042730.3C	2310	BraA07g042730.3C	glutamic acid-rich protein-like isoform X2 [Brassica napus]	pds5	Sister chromatid cohesion protein pds5 OS=Schizosaccharomyces pombe (strain 972 / ATCC 24843) GN=pds5 PE=1 SV=1	GO:0000785(chromatin);GO:0005634(nucleus);GO:0006281(DNA repair);GO:0007064(mitotic sister chromatid cohesion)	ENOG410XQW7(PDS5, regulator of cohesion maintenance, homolog)	NA	NA	NA	NA(NA)	C5XC66.1 PF09465.8;LBR_tudor;
BraA07g042740.3C	882	BraA07g042740.3C	PREDICTED: probable CCR4-associated factor 1 homolog 6 [Brassica rapa]	CAF1-6	Probable CCR4-associated factor 1 homolog 6 OS=Arabidopsis thaliana GN=CAF1-6 PE=2 SV=1	GO:0003723(RNA binding);GO:0004540(ribonuclease activity);GO:0005634(nucleus);GO:0006351(transcription, DNA-templated);GO:0006355(regulation of transcription, DNA-templated);GO:0009451(RNA modification);GO:0043928(exonucleolytic nuclear-transcribed mRNA catabolic process involved in deadenylation-dependent decay);GO:0046872(metal ion binding)	COG5228(Ccr4-not transcription complex, subunit)	K12581	CCR4-NOT transcription complex subunit 7/8	-	brp03018(RNA degradation)	A0A078HT52.1 PF04857.18;CAF1;
BraA07g042750.3C	618	BraA07g042750.3C	hypothetical protein BRARA_G03701 [Brassica rapa]	-	-	-	ENOG41104YC(XH domain)	-	-	-	-	A0A078DE51.1 PF03469.12;XH;
BraA07g042760.3C	1371	BraA07g042760.3C	unnamed protein product [Brassica rapa]	GTPBP4	Nucleolar GTP-binding protein 1 OS=Homo sapiens GN=GTPBP4 PE=1 SV=3	GO:0005634(nucleus)	COG1084(Involved in the biogenesis of the 60S ribosomal subunit (By similarity))	K06943	nucleolar GTP-binding protein	-	brp03008(Ribosome biogenesis in eukaryotes)	A0A0D2QCU3.1 PF01926.21;MMR_HSR1;
BraA07g042770.3C	387	BraA07g042770.3C	unnamed protein product, partial [Brassica oleracea]	-	-	-	-	-	-	-	-	-
BraA07g042780.3C	918	BraA07g042780.3C	PREDICTED: aquaporin NIP6-1 [Brassica rapa]	NIP6-1	Aquaporin NIP6-1 OS=Arabidopsis thaliana GN=NIP6-1 PE=1 SV=1	GO:0005372(water transmembrane transporter activity);GO:0005886(plasma membrane);GO:0005887(integral component of plasma membrane);GO:0006810(transport);GO:0015168(glycerol transmembrane transporter activity);GO:0015204(urea transmembrane transporter activity);GO:0015250(water channel activity);GO:0015267(channel activity);GO:0016020(membrane);GO:0046713(borate transport);GO:0046715(active borate…	COG0580(Channel that permits osmotically driven movement of water in both directions. It is involved in the osmoregulation and in the maintenance of cell turgor during volume expansion in rapidly growing cells. It mediates rapid entry or exit of water in response to abrupt changes in osmolarity (By similarity))	NA	NA	NA	NA(NA)	D7KWN3.1 PF00230.18;MIP;
BraA07g042790.3C	645	BraA07g042790.3C	PREDICTED: zinc finger protein 1-like [Brassica rapa]	ZFP1	Zinc finger protein 1 OS=Arabidopsis thaliana GN=ZFP1 PE=2 SV=1	GO:0003676(nucleic acid binding);GO:0003700(DNA binding transcription factor activity);GO:0005634(nucleus);GO:0008270(zinc ion binding);GO:0009640(photomorphogenesis);GO:0009738(abscisic acid-activated signaling pathway);GO:0009788(negative regulation of abscisic acid-activated signaling pathway);GO:0046872(metal ion binding)	ENOG410YPEB(zinc finger protein)	-	-	-	-	-
BraA07g042800.3C	729	BraA07g042800.3C	PREDICTED: uncharacterized protein At2g39795, mitochondrial [Brassica rapa]	-	-	GO:0003674(molecular_function);GO:0003729(mRNA binding);GO:0005739(mitochondrion);GO:0005759(mitochondrial matrix);GO:0008150(biological_process);GO:0070131(positive regulation of mitochondrial translation);GO:0097177(mitochondrial ribosome binding)	ENOG4111MS5(Mitochondrial glycoprotein family protein)	NA	NA	NA	NA(NA)	A0A078DE47.1 PF02330.14;MAM33;
BraA07g042810.3C	1656	BraA07g042810.3C	PREDICTED: WD repeat-containing protein 76 [Brassica rapa]	wdr76	WD repeat-containing protein 76 OS=Xenopus laevis GN=wdr76 PE=2 SV=1	GO:0000166(nucleotide binding);GO:0003677(DNA binding);GO:0005634(nucleus);GO:0005737(cytoplasm);GO:0006974(cellular response to DNA damage stimulus);GO:0009414(response to water deprivation);GO:0009737(response to abscisic acid);GO:0080008(Cul4-RING E3 ubiquitin ligase complex);GO:2000001(regulation of DNA damage checkpoint)	ENOG410XRID(WD repeatcontaining protein)	K10140	DNA damage-binding protein 2	-	cit04120(Ubiquitin mediated proteolysis);cit03420(Nucleotide excision repair)	M4F262.1 PF00400.30;WD40;
BraA07g042820.3C	681	BraA07g042820.3C	PREDICTED: uncharacterized protein LOC103832462 [Brassica rapa]	-	-	GO:0003674(molecular_function);GO:0005739(mitochondrion);GO:0008150(biological_process);GO:0016021(integral component of membrane)	ENOG41119RA(NA)	-	-	-	-	D7L055.1 PF15249.4;GLTSCR1;
BraA07g042830.3C	687	BraA07g042830.3C	PREDICTED: deSI-like protein At4g17486 isoform X2 [Brassica rapa]	At4g17486	DeSI-like protein At4g17486 OS=Arabidopsis thaliana GN=At4g17486 PE=2 SV=1	GO:0003674(molecular_function);GO:0005737(cytoplasm);GO:0008150(biological_process)	ENOG4111H3Z(Desumoylating isopeptidase)	-	-	-	-	Q8LA90.1 PF05903.12;Peptidase_C97;
BraA07g042840.3C	1047	BraA07g042840.3C	PREDICTED: protein RAE1 [Brassica rapa]	RAE1	Protein RAE1 OS=Arabidopsis thaliana GN=RAE1 PE=1 SV=2	GO:0000166(nucleotide binding);GO:0000972(transcription-dependent tethering of RNA polymerase II gene DNA at nuclear periphery);GO:0003723(RNA binding);GO:0005515(protein binding);GO:0005635(nuclear envelope);GO:0005643(nuclear pore);GO:0005737(cytoplasm);GO:0005829(cytosol);GO:0006405(RNA export from nucleus);GO:0006606(protein import into nucleus);GO:0043130(ubiquitin binding);GO:0051028(mRNA t…	ENOG410XQ1M(RAE1 RNA export 1 homolog (S. pombe))	K14298	mRNA export factor	-	brp03013(RNA transport)	V4KBK4.1 PF00400.30;WD40;
BraA07g042850.3C	2838	BraA07g042850.3C	PREDICTED: ATPase 9, plasma membrane-type [Brassica oleracea var. oleracea]	AHA9	ATPase 9, plasma membrane-type OS=Arabidopsis thaliana GN=AHA9 PE=2 SV=2	GO:0005524(ATP binding);GO:0005774(vacuolar membrane);GO:0005886(plasma membrane);GO:0006754(ATP biosynthetic process);GO:0008553(proton-exporting ATPase activity, phosphorylative mechanism);GO:0016021(integral component of membrane);GO:0046872(metal ion binding);GO:0051453(regulation of intracellular pH)	COG0474(P-type atpase)	K01535	H+-transporting ATPase	EC:3.6.3.6	boe00190(Oxidative phosphorylation)	M4F266.1 PF00702.24;Hydrolase;
BraA07g042860.3C	1263	BraA07g042860.3C	PREDICTED: probable receptor-like protein kinase At1g80640 [Brassica rapa]	At1g80640	Probable receptor-like protein kinase At1g80640 OS=Arabidopsis thaliana GN=At1g80640 PE=2 SV=1	GO:0005524(ATP binding);GO:0005886(plasma membrane);GO:0016021(integral component of membrane);GO:0016301(kinase activity);GO:0016310(phosphorylation)	COG0515(Serine Threonine protein kinase)	NA	NA	NA	NA(NA)	A0A078DFY9.1 PF00069.23;Pkinase;
BraA07g042870.3C	1680	BraA07g042870.3C	PREDICTED: F-box/LRR-repeat protein 2 [Brassica rapa]	-	-	GO:0005634(nucleus)	ENOG410XQ54(F-box and leucine-rich repeat protein)	NA	NA	NA	NA(NA)	G7L7Q9.1 PF00646.31;F-box;
BraA07g042880.3C	1254	BraA07g042880.3C	PREDICTED: probable 37S ribosomal protein S28, mitochondrial [Brassica rapa]	rpsO	30S ribosomal protein S15 OS=Pseudothermotoga lettingae (strain ATCC BAA-301 / DSM 14385 / NBRC 107922 / TMO) GN=rpsO PE=3 SV=1	GO:0003735(structural constituent of ribosome);GO:0006412(translation);GO:0009507(chloroplast);GO:0015935(small ribosomal subunit)	COG0184(Forms an intersubunit bridge (bridge B4) with the 23S rRNA of the 50S subunit in the ribosome (By similarity))	K02956	small subunit ribosomal protein S15	-	ota03010(Ribosome)	M4CW53.1 PF00312.20;Ribosomal_S15;
BraA07g042890.3C	615	BraA07g042890.3C	PREDICTED: uncharacterized protein LOC103832471 [Brassica rapa]	-	-	GO:0003674(molecular_function);GO:0005739(mitochondrion);GO:0008150(biological_process)	ENOG41115P2(NA)	-	-	-	-	-
BraA07g042900.3C	1356	BraA07g042900.3C	PREDICTED: acetylornithine aminotransferase, chloroplastic/mitochondrial [Brassica rapa]	WIN1	Acetylornithine aminotransferase, chloroplastic/mitochondrial OS=Arabidopsis thaliana GN=WIN1 PE=1 SV=1	GO:0003992(N2-acetyl-L-ornithine:2-oxoglutarate 5-aminotransferase activity);GO:0005507(copper ion binding);GO:0005739(mitochondrion);GO:0006526(arginine biosynthetic process);GO:0009507(chloroplast);GO:0009570(chloroplast stroma);GO:0030170(pyridoxal phosphate binding);GO:0042742(defense response to bacterium);GO:0042802(identical protein binding);GO:0044419(interspecies interaction between orga…	COG4992(Acetylornithine aminotransferase)	K00818	acetylornithine aminotransferase	EC:2.6.1.11	brp00220(Arginine biosynthesis)	V4JPL3.1 PF00202.19;Aminotran_3;
BraA07g042910.3C	1221	BraA07g042910.3C	PREDICTED: 3-isopropylmalate dehydrogenase, chloroplastic-like [Brassica rapa]	-	3-isopropylmalate dehydrogenase, chloroplastic OS=Brassica napus PE=2 SV=1	GO:0000287(magnesium ion binding);GO:0003862(3-isopropylmalate dehydrogenase activity);GO:0005829(cytosol);GO:0009098(leucine biosynthetic process);GO:0009507(chloroplast);GO:0009536(plastid);GO:0009570(chloroplast stroma);GO:0009941(chloroplast envelope);GO:0051287(NAD binding);GO:0055114(oxidation-reduction process)	COG0473(3-isopropylmalate dehydrogenase activity)	K00052	3-isopropylmalate dehydrogenase	EC:1.1.1.85	brp00660(C5-Branched dibasic acid metabolism);brp00290(Valine, leucine and isoleucine biosynthesis)	A0A0D3ARV8.1 PF00180.18;Iso_dh;
BraA07g042920.3C	1329	BraA07g042920.3C	PREDICTED: pentatricopeptide repeat-containing protein At1g80550, mitochondrial [Brassica rapa]	At1g80550	Pentatricopeptide repeat-containing protein At1g80550, mitochondrial OS=Arabidopsis thaliana GN=At1g80550 PE=2 SV=1	GO:0005739(mitochondrion);GO:0008150(biological_process)	ENOG410Z7Z7(Pentatricopeptide repeat-containing protein)	-	-	-	-	W9RE83.1 PF13041.4;PPR_2;
BraA07g042930.3C	1614	BraA07g042930.3C	PREDICTED: uncharacterized protein LOC103832475 [Brassica rapa]	-	-	GO:0003674(molecular_function);GO:0008150(biological_process)	-	-	-	-	-	V4W610.1 PF04906.11;Tweety;
BraA07g042940.3C	270	BraA07g042940.3C	BnaA03g51460D [Brassica napus]	-	-	-	-	-	-	-	-	-
BraA07g042950.3C	1680	BraA07g042950.3C	PREDICTED: protein NUCLEAR FUSION DEFECTIVE 4 [Brassica rapa]	-	-	GO:0003674(molecular_function);GO:0005634(nucleus);GO:0016021(integral component of membrane);GO:0080167(response to karrikin)	ENOG4110VKM(Nodulin-like)	NA	NA	NA	NA(NA)	A0A0D3D202.1 PF06813.11;Nodulin-like;
BraA07g042960.3C	534	BraA07g042960.3C	PREDICTED: uncharacterized protein LOC103832478 [Brassica rapa]	-	-	GO:0003674(molecular_function);GO:0005575(cellular_component);GO:0008150(biological_process)	-	NA	NA	NA	NA(NA)	A0A0D3D204.1 PF07647.15;SAM_2;
BraA07g042970.3C	1455	BraA07g042970.3C	hypothetical protein BRARA_G03724 [Brassica rapa]	-	-	GO:0005774(vacuolar membrane);GO:0005789(endoplasmic reticulum membrane);GO:0005886(plasma membrane);GO:0006865(amino acid transport);GO:0015171(amino acid transmembrane transporter activity);GO:0016020(membrane);GO:0016021(integral component of membrane)	COG0814(amino acid transport)	NA	NA	NA	NA(NA)	M4F278.1 PF01490.16;Aa_trans;
BraA07g042980.3C	255	BraA07g042980.3C	unnamed protein product [Brassica rapa]	trappc2	Trafficking protein particle complex subunit 2 OS=Dictyostelium discoideum GN=trappc2 PE=3 SV=1	GO:0003674(molecular_function);GO:0005737(cytoplasm)	COG5603(trafficking protein particle complex)	NA	NA	NA	NA(NA)	A0A078GUA9.1 PF04628.11;Sedlin_N;
BraA07g042990.3C	1767	BraA07g042990.3C	unnamed protein product [Brassica rapa]	RH35	DEAD-box ATP-dependent RNA helicase 35 OS=Arabidopsis thaliana GN=RH35 PE=2 SV=1	GO:0003676(nucleic acid binding);GO:0003723(RNA binding);GO:0005524(ATP binding);GO:0005634(nucleus);GO:0008026(ATP-dependent helicase activity);GO:0008270(zinc ion binding)	ENOG410XQQC(DEAD (Asp-Glu-Ala-Asp) box polypeptide 41)	NA	NA	NA	NA(NA)	V4JPK5.1 PF00270.27;DEAD;
BraA07g043000.3C	1569	BraA07g043000.3C	PREDICTED: glycerol kinase [Brassica rapa]	GLPK	Glycerol kinase OS=Arabidopsis thaliana GN=GLPK PE=1 SV=1	GO:0002237(response to molecule of bacterial origin);GO:0004370(glycerol kinase activity);GO:0005524(ATP binding);GO:0005737(cytoplasm);GO:0005739(mitochondrion);GO:0005829(cytosol);GO:0005975(carbohydrate metabolic process);GO:0006072(glycerol-3-phosphate metabolic process);GO:0006641(triglyceride metabolic process);GO:0009617(response to bacterium);GO:0010188(response to microbial phytotoxin);G…	COG0554(Key enzyme in the regulation of glycerol uptake and metabolism (By similarity))	K00864	glycerol kinase	EC:2.7.1.30	brp00561(Glycerolipid metabolism);brp04626(Plant-pathogen interaction)	A0A078BYG6.1 PF00370.19;FGGY_N;
BraA07g043010.3C	504	BraA07g043010.3C	PREDICTED: VQ motif-containing protein 11-like [Brassica rapa]	VQ11	VQ motif-containing protein 11 OS=Arabidopsis thaliana GN=VQ11 PE=1 SV=1	GO:0003674(molecular_function);GO:0005634(nucleus);GO:0008150(biological_process)	ENOG410YVV0(VQ motif-containing protein)	-	-	-	-	M4F285.1 PF05678.12;VQ;
BraA07g043020.3C	1080	BraA07g043020.3C	PREDICTED: F-box/kelch-repeat protein At1g80440 [Brassica rapa]	At1g80440	F-box/kelch-repeat protein At1g80440 OS=Arabidopsis thaliana GN=At1g80440 PE=2 SV=1	GO:0003674(molecular_function);GO:0005634(nucleus);GO:0005829(cytosol);GO:0019005(SCF ubiquitin ligase complex);GO:0030162(regulation of proteolysis);GO:0031625(ubiquitin protein ligase binding);GO:0043161(proteasome-mediated ubiquitin-dependent protein catabolic process);GO:0080037(negative regulation of cytokinin-activated signaling pathway);GO:2000762(regulation of phenylpropanoid metabolic pr…	ENOG4110X8D(Kelch repeat-containing F-box family protein)	-	-	-	-	M4F286.1 PF13964.4;Kelch_6;
BraA07g043030.3C	2694	BraA07g043030.3C	PREDICTED: N-alpha-acetyltransferase 15, NatA auxiliary subunit-like isoform X2 [Brassica rapa]	NAA15	N-alpha-acetyltransferase 15, NatA auxiliary subunit OS=Pongo abelii GN=NAA15 PE=2 SV=1	GO:0004596(peptide alpha-N-acetyltransferase activity);GO:0005737(cytoplasm);GO:0017196(N-terminal peptidyl-methionine acetylation)	ENOG410XR7D(NatA auxiliary subunit)	NA	NA	NA	NA(NA)	A0A078DJ63.1 PF12569.6;NARP1;
BraA07g043040.3C	534	BraA07g043040.3C	PREDICTED: auxin-responsive protein IAA15 [Brassica rapa]	IAA15	Auxin-responsive protein IAA15 OS=Arabidopsis thaliana GN=IAA15 PE=2 SV=1	GO:0003700(DNA binding transcription factor activity);GO:0005634(nucleus);GO:0006351(transcription, DNA-templated);GO:0006355(regulation of transcription, DNA-templated);GO:0009733(response to auxin);GO:0009734(auxin-activated signaling pathway)	ENOG411062Z(AUX/IAA family)	K14484	auxin-responsive protein IAA	-	brp04075(Plant hormone signal transduction)	R0GEU5.1 PF02309.14;AUX_IAA;
BraA07g043050.3C	1329	BraA07g043050.3C	PREDICTED: D-glycerate 3-kinase, chloroplastic-like [Brassica rapa]	GLYK	D-glycerate 3-kinase, chloroplastic OS=Arabidopsis thaliana GN=GLYK PE=1 SV=2	GO:0005524(ATP binding);GO:0005634(nucleus);GO:0008887(glycerate kinase activity);GO:0009507(chloroplast);GO:0009570(chloroplast stroma);GO:0009853(photorespiration);GO:0009854(oxidative photosynthetic carbon pathway);GO:0009941(chloroplast envelope);GO:0016301(kinase activity);GO:0016310(phosphorylation);GO:0016787(hydrolase activity)	COG4240(D-glycerate 3-kinase)	K15918	D-glycerate 3-kinase	EC:2.7.1.31	brp00630(Glyoxylate and dicarboxylate metabolism);brp00561(Glycerolipid metabolism);brp00260(Glycine, serine and threonine metabolism)	M4CH81.1 PF00485.16;PRK;
BraA07g043060.3C	1392	BraA07g043060.3C	PREDICTED: cyclin-A2-4-like isoform X1 [Brassica rapa]	CYCA2-4	Cyclin-A2-4 OS=Arabidopsis thaliana GN=CYCA2-4 PE=2 SV=1	GO:0005634(nucleus);GO:0007049(cell cycle);GO:0008283(cell proliferation);GO:0010374(stomatal complex development);GO:0010389(regulation of G2/M transition of mitotic cell cycle);GO:0016538(cyclin-dependent protein serine/threonine kinase regulator activity);GO:0051301(cell division);GO:0051726(regulation of cell cycle)	COG5024(g2 mitotic-specific)	NA	NA	NA	NA(NA)	M4F289.1 PF00134.21;Cyclin_N;
BraA07g043070.3C	1149	BraA07g043070.3C	hypothetical protein BRARA_G03736 [Brassica rapa]	aspC	Aspartate aminotransferase OS=Aquifex aeolicus (strain VF5) GN=aspC PE=3 SV=1	GO:0004838(L-tyrosine:2-oxoglutarate aminotransferase activity);GO:0005737(cytoplasm);GO:0005829(cytosol);GO:0006555(methionine metabolic process);GO:0006558(L-phenylalanine metabolic process);GO:0006568(tryptophan metabolic process);GO:0006569(tryptophan catabolic process);GO:0006570(tyrosine metabolic process);GO:0008483(transaminase activity);GO:0009072(aromatic amino acid family metabolic pro…	COG0436(aminotransferase)	NA	NA	NA	NA(NA)	A0A078HN83.1 PF00155.19;Aminotran_1_2;
BraA07g043080.3C	591	BraA07g043080.3C	hypothetical protein BRARA_G03737 [Brassica rapa]	GA3OX2	Gibberellin 3-beta-dioxygenase 2 OS=Arabidopsis thaliana GN=GA3OX2 PE=1 SV=2	GO:0005737(cytoplasm);GO:0009639(response to red or far red light);GO:0009686(gibberellin biosynthetic process);GO:0009740(gibberellic acid mediated signaling pathway);GO:0009845(seed germination);GO:0010114(response to red light);GO:0016707(gibberellin 3-beta-dioxygenase activity);GO:0046872(metal ion binding);GO:0055114(oxidation-reduction process)	COG3491(2OGFe(II) oxygenase)	K04124	gibberellin 3-beta-dioxygenase	EC:1.14.11.15	brp00904(Diterpenoid biosynthesis)	A0A078HM32.1 PF03171.18;2OG-FeII_Oxy;
BraA07g043090.3C	246	BraA07g043090.3C	PREDICTED: probable 2-oxoglutarate-dependent dioxygenase AOP1 isoform X1 [Raphanus sativus]	-	-	GO:0005737(cytoplasm);GO:0016491(oxidoreductase activity);GO:0055114(oxidation-reduction process)	COG3491(2OGFe(II) oxygenase)	-	-	-	-	V4M7I3.1 PF14226.4;DIOX_N;
BraA07g043100.3C	1335	BraA07g043100.3C	PREDICTED: molybdate transporter 2 [Brassica rapa]	MOT2	Molybdate transporter 2 OS=Arabidopsis thaliana GN=MOT2 PE=1 SV=2	GO:0005773(vacuole);GO:0009705(plant-type vacuole membrane);GO:0015098(molybdate ion transmembrane transporter activity);GO:0015116(sulfate transmembrane transporter activity);GO:0015689(molybdate ion transport);GO:0090414(molybdate ion export from vacuole)	ENOG410XTGP(molybdate ion transmembrane transporter activity)	-	-	-	-	A0A0D3D222.1 PF16983.3;MFS_MOT1;
BraA07g043110.3C	1845	BraA07g043110.3C	PREDICTED: ADP,ATP carrier protein 1, chloroplastic [Brassica rapa]	AATP1	ADP,ATP carrier protein 1, chloroplastic OS=Arabidopsis thaliana GN=AATP1 PE=1 SV=2	GO:0005471(ATP:ADP antiporter activity);GO:0005524(ATP binding);GO:0009507(chloroplast);GO:0009536(plastid);GO:0009941(chloroplast envelope);GO:0016020(membrane);GO:0016021(integral component of membrane);GO:0031969(chloroplast membrane)	COG3202(carrier protein)	NA	NA	NA	NA(NA)	D7KX72.1 PF03219.12;TLC;
BraA07g043120.3C	510	BraA07g043120.3C	unnamed protein product [Brassica oleracea]	At1g80290	Glycosyltransferase family protein 64 C3 OS=Arabidopsis thaliana GN=At1g80290 PE=2 SV=1	GO:0005576(extracellular region);GO:0006486(protein glycosylation);GO:0016021(integral component of membrane);GO:0016757(transferase activity, transferring glycosyl groups);GO:0046872(metal ion binding)	ENOG410XTFH(Exostosin)	NA	NA	NA	NA(NA)	A0A078HPF3.1 PF09258.8;Glyco_transf_64;
BraA07g043130.3C	1113	BraA07g043130.3C	hypothetical protein BRARA_G03740 [Brassica rapa]	-	-	GO:0003674(molecular_function);GO:0005576(extracellular region);GO:0008150(biological_process);GO:0009505(plant-type cell wall)	ENOG41107SP(Protein of unknown function (DUF642))	-	-	-	-	A0A0D3D225.1 PF04862.10;DUF642;
BraA07g043140.3C	711	BraA07g043140.3C	PREDICTED: uncharacterized protein LOC103832499 isoform X1 [Brassica rapa]	-	-	GO:0003674(molecular_function);GO:0005634(nucleus);GO:0008150(biological_process)	-	K01191	alpha-mannosidase	EC:3.2.1.24	pxb00511(Other glycan degradation)	A0A078HQS7.1 PF07800.10;DUF1644;
BraA07g043150.3C	921	BraA07g043150.3C	PREDICTED: uncharacterized protein LOC103832500 [Brassica rapa]	-	-	GO:0006979(response to oxidative stress);GO:0016020(membrane)	ENOG410YSIR(NA)	-	-	-	-	A0A059BXL2.1 PF14559.4;TPR_19;
BraA07g043160.3C	606	BraA07g043160.3C	hypothetical protein BRARA_G03744 [Brassica rapa]	At1g80120	Protein LURP-one-related 5 OS=Arabidopsis thaliana GN=At1g80120 PE=2 SV=1	GO:0003674(molecular_function);GO:0005575(cellular_component)	-	-	-	-	-	M4F298.1 PF04525.10;LOR;
BraA07g043170.3C	2814	BraA07g043170.3C	PREDICTED: uncharacterized protein LOC103874174 [Brassica rapa]	-	-	GO:0003674(molecular_function);GO:0005575(cellular_component);GO:0008150(biological_process)	ENOG410Y65V(Retrotransposon protein)	NA	NA	NA	NA(NA)	M4DEG8.1 PF14111.4;DUF4283;
BraA07g043180.3C	771	BraA07g043180.3C	PREDICTED: F-box protein PP2-B11 [Brassica rapa]	PP2B11	F-box protein PP2-B11 OS=Arabidopsis thaliana GN=PP2B11 PE=1 SV=1	GO:0005634(nucleus);GO:0016567(protein ubiquitination);GO:0030246(carbohydrate binding)	ENOG4111C7T(F-box protein)	NA	NA	NA	NA(NA)	A0A078HRT7.1 PF14299.4;PP2;
BraA07g043190.3C	1086	BraA07g043190.3C	PREDICTED: SNF1-related protein kinase regulatory subunit gamma-like PV42b isoform X1 [Brassica rapa]	PV42B	SNF1-related protein kinase regulatory subunit gamma-like PV42b OS=Arabidopsis thaliana GN=PV42B PE=2 SV=1	GO:0003006(developmental process involved in reproduction);GO:0005737(cytoplasm);GO:0009553(embryo sac development);GO:0009555(pollen development);GO:0010183(pollen tube guidance);GO:0048443(stamen development)	ENOG410ZD2C(CBS)	-	-	-	-	Q8GXI9.1 PF00571.26;CBS;
BraA07g043200.3C	708	BraA07g043200.3C	unnamed protein product [Brassica rapa]	APT2	Adenine phosphoribosyltransferase 2 OS=Arabidopsis thaliana GN=APT2 PE=1 SV=1	GO:0003999(adenine phosphoribosyltransferase activity);GO:0005737(cytoplasm);GO:0005794(Golgi apparatus);GO:0005829(cytosol);GO:0005886(plasma membrane);GO:0006166(purine ribonucleoside salvage);GO:0006168(adenine salvage);GO:0009116(nucleoside metabolic process);GO:0015114(phosphate ion transmembrane transporter activity);GO:0035435(phosphate ion transmembrane transport);GO:0044209(AMP salvage)	COG0503(Catalyzes a salvage reaction resulting in the formation of AMP, that is energically less costly than de novo synthesis (By similarity))	K00759	adenine phosphoribosyltransferase	EC:2.4.2.7	brp00230(Purine metabolism)	A0A078DDI9.1 PF00156.25;Pribosyltran;
BraA07g043210.3C	1506	BraA07g043210.3C	PREDICTED: uncharacterized protein LOC103832506 [Brassica rapa]	dnaJ	Chaperone protein DnaJ OS=Thermosynechococcus elongatus (strain BP-1) GN=dnaJ PE=3 SV=2	GO:0005524(ATP binding);GO:0006457(protein folding);GO:0009408(response to heat);GO:0009507(chloroplast);GO:0009535(chloroplast thylakoid membrane);GO:0009941(chloroplast envelope);GO:0031072(heat shock protein binding);GO:0046872(metal ion binding);GO:0051082(unfolded protein binding)	COG0484(ATP binding to DnaK triggers the release of the substrate protein, thus completing the reaction cycle. Several rounds of ATP-dependent interactions between DnaJ, DnaK and GrpE are required for fully efficient folding. Also involved, together with DnaK and GrpE, in the DNA replication of plasmids through activation of initiation proteins (By similarity))	NA	NA	NA	NA(NA)	D7KXA0.1 PF01556.16;DnaJ_C;
BraA07g043220.3C	861	BraA07g043220.3C	PREDICTED: transcription repressor OFP14 [Brassica rapa]	OFP14	Transcription repressor OFP14 OS=Arabidopsis thaliana GN=OFP14 PE=1 SV=1	GO:0005634(nucleus);GO:0006351(transcription, DNA-templated);GO:0045892(negative regulation of transcription, DNA-templated)	ENOG410YP0A(Pfam:DUF623)	-	-	-	-	A0A078DDZ5.1 PF04844.11;Ovate;
BraA07g043230.3C	1641	BraA07g043230.3C	hypothetical protein BRARA_G03750, partial [Brassica rapa]	rtel1	Regulator of telomere elongation helicase 1 OS=Danio rerio GN=rtel1 PE=3 SV=1	GO:0000723(telomere maintenance);GO:0000725(recombinational repair);GO:0005634(nucleus);GO:0005739(mitochondrion);GO:0009555(pollen development);GO:0043007(maintenance of rDNA);GO:0045910(negative regulation of DNA recombination);GO:0048364(root development)	COG1199(helicase)	NA	NA	NA	NA(NA)	M4F2A5.1 PF13307.4;Helicase_C_2;
BraA07g043240.3C	150	BraA07g043240.3C	unnamed protein product [Brassica oleracea]	-	-	GO:0000723(telomere maintenance);GO:0000725(recombinational repair);GO:0005634(nucleus);GO:0005739(mitochondrion);GO:0009555(pollen development);GO:0043007(maintenance of rDNA);GO:0045910(negative regulation of DNA recombination);GO:0048364(root development)	COG1199(helicase)	NA	NA	NA	NA(NA)	A0A0D3D237.1 PF06733.13;DEAD_2;
BraA07g043250.3C	1407	BraA07g043250.3C	PREDICTED: methyltransferase-like protein 22 [Brassica rapa]	-	-	GO:0005634(nucleus)	COG1199(helicase)	NA	NA	NA	NA(NA)	M4F2A5.1 PF10294.7;Methyltransf_16;
BraA07g043260.3C	522	BraA07g043260.3C	PREDICTED: LOW QUALITY PROTEIN: IST1-like protein [Brassica rapa]	-	-	GO:0003674(molecular_function);GO:0005737(cytoplasm);GO:0015031(protein transport)	ENOG410YG52(positive regulation of collateral sprouting)	K19476	vacuolar protein sorting-associated protein IST1	-	brp04144(Endocytosis)	M4F2A6.1 PF03398.12;Ist1;
BraA07g043270.3C	939	BraA07g043270.3C	PREDICTED: mitochondrial arginine transporter BAC2 [Brassica rapa]	BAC2	Mitochondrial arginine transporter BAC2 OS=Arabidopsis thaliana GN=BAC2 PE=1 SV=1	GO:0000064(L-ornithine transmembrane transporter activity);GO:0005290(L-histidine transmembrane transporter activity);GO:0005476(carnitine:acyl carnitine antiporter activity);GO:0005739(mitochondrion);GO:0005743(mitochondrial inner membrane);GO:0006561(proline biosynthetic process);GO:0006810(transport);GO:0006839(mitochondrial transport);GO:0006844(acyl carnitine transport);GO:0006972(hyperosmot…	ENOG410Z9ZS(carrier protein)	NA	NA	NA	NA(NA)	A0A0D3D239.1 PF00153.25;Mito_carr;
BraA07g043280.3C	933	BraA07g043280.3C	unnamed protein product [Brassica rapa]	HPR2	Glyoxylate/hydroxypyruvate reductase A HPR2 OS=Arabidopsis thaliana GN=HPR2 PE=1 SV=1	GO:0005737(cytoplasm);GO:0005829(cytosol);GO:0009854(oxidative photosynthetic carbon pathway);GO:0016491(oxidoreductase activity);GO:0016618(hydroxypyruvate reductase activity);GO:0030267(glyoxylate reductase (NADP) activity);GO:0051287(NAD binding);GO:0055114(oxidation-reduction process)	COG1052(Dehydrogenase)	K15919	hydroxypyruvate reductase 2	-	brp00630(Glyoxylate and dicarboxylate metabolism);brp00260(Glycine, serine and threonine metabolism)	A0A078DDI0.1 PF00389.28;2-Hacid_dh;
BraA07g043290.3C	843	BraA07g043290.3C	PREDICTED: uncharacterized protein LOC106338305 [Brassica oleracea var. oleracea]	-	-	-	-	NA	NA	NA	NA(NA)	-
